# Supplementary material for: Pediatric Training Crisis of Emergency Medicine Residency during the COVID-19 Pandemic
Source: Children (Basel). 2022 Jan 1;9(1):32. doi: 10.3390/children9010032 (PMC8773981; doi:10.3390/children9010032)
Supplement: Supplementary file 1 [file children-09-00032-s001.zip]

Archive with 1 entries (1 files):
- children-1496570-supplementary.xlsx
