# Supplementary material for: Pediatric Training Crisis of Emergency Medicine Residency during the COVID-19 Pandemic
Source: Children (Basel). 2022 Jan 1;9(1):32. doi: 10.3390/children9010032 (PMC8773981; doi:10.3390/children9010032)
Supplement: Supplementary file 1 [file children-09-00032-s001.zip › children-1496570-supplementary.xlsx]

## Sheet: 工作表1
性別	年齡	首次開單醫師	第二診斷碼	分類一	分類二	第三診斷碼	第四診斷碼	第五診斷碼	第六診斷碼	檢傷分級	急診入院時間	出院日期	動向	原因中文	轉診單序號	轉診院所	轉診醫院	來自轉診	溫度	脈搏	呼吸	收縮壓	舒張壓	E	V	M	血氧濃度	急診滯留時間	erdate	covid
2	3	吳O侃	K529	111	203					3	2019-02-24 18:19:00	2019-02-25 05:59:00	3	住院到病房				0	35.9	145	20			4	5	6	94	700	2019-02-24	0
1	2	吳O侃	J189	110	202					2	2019-02-24 18:06:00	2019-02-24 19:45:00	3	住院到病房				0	38.6	146	22			4	5	6	91	99	2019-02-24	0
2	7	吳O侃	J111	110	201	R143	K5900			4	2019-02-24 17:18:00	2019-02-24 18:33:00	1	出院回家				0	37.6	147	20			4	5	6	95	75	2019-02-24	0
1	2	吳O侃	K529	111	203					2	2019-02-24 16:42:00	2019-02-24 17:16:00	1	出院回家				0	36	196	25			4	5	6	96	34	2019-02-24	0
1	2	吳O侃	J189	110	202	Z9911	R509			3	2019-02-24 16:16:00	2019-02-24 18:21:00	3	住院到病房				0	36.5	130	26			4	1	6	93	125	2019-02-24	0
1	5	吳O侃	R109	111	205					3	2019-02-24 16:07:00	2019-02-24 16:47:00	1	出院回家				0	35.6	108	24			4	5	6	99	40	2019-02-24	0
2	1	吳O侃	J219	110	202	J180				2	2019-02-24 15:05:00	2019-02-24 16:12:00	1	出院回家				0	36.5	158	30			4	5	6	98	67	2019-02-24	0
2	8	吳O侃	T17308A	117	205					3	2019-02-24 14:33:00	2019-02-24 15:53:00	1	出院回家				0	36.7	98	20	111	72	4	5	6	98	80	2019-02-24	0
2	1	吳O侃	J219	110	202					3	2019-02-24 14:13:00	2019-02-24 16:31:00	1	出院回家				0	38.2	146	24			4	5	6	93	138	2019-02-24	0
2	7	吳O侃	R112	111	203	J111				3	2019-02-24 11:59:00	2019-02-24 13:52:00	1	出院回家				0	37.8	142	25	92	61	4	5	6	97	113	2019-02-24	0
2	6	吳O侃	B084	101	201	R509				3	2019-02-24 11:24:00	2019-02-24 13:15:00	1	出院回家				0	36.5	130	25			4	5	6	99	111	2019-02-24	0
2	3	吳O侃	J180	110	202					3	2019-02-24 11:15:00	2019-02-24 13:12:00	1	出院回家	2019022465544150	3532102189	佳杏診所	1	36.8	121	22			4	5	6	94	117	2019-02-24	0
1	4	吳O侃	R569	106	205					3	2019-02-24 11:06:00	2019-02-24 14:19:00	3	住院到病房				0	35.8	106	22			4	5	5	97	193	2019-02-24	0
1	7	吳O侃	M609	113	205	J101	R509	M79609	R569	3	2019-02-24 10:55:00	2019-02-24 14:08:00	3	住院到病房				0	35.9	101	23	82	60	4	5	6	97	193	2019-02-24	0
2	3	吳O侃	K529	111	203					2	2019-02-24 10:25:00	2019-02-24 10:59:00	1	出院回家				0	36.8	152	22			4	5	6	94	34	2019-02-24	0
1	6	吳O侃	R05	110	201					4	2019-02-24 10:20:00	2019-02-24 10:44:00	1	出院回家				0	35.8	110	25	120	82	4	5	6	97	24	2019-02-24	0
1	1	吳O侃	R197	111	205					2	2019-02-24 09:59:00	2019-02-24 10:22:00	1	出院回家				0	36	139	25			4	5	6	94	23	2019-02-24	0
2	1	吳O侃	N390	114	205	R509				2	2019-02-24 07:31:00	2019-02-24 10:50:00	3	住院到病房				0	36.7	160	21			4	5	6	96	199	2019-02-24	0
2	6	吳O侃	K2900	111	205	K5900	R112			3	2019-02-24 07:06:00	2019-02-24 08:56:00	1	出院回家				0	35.3	112	20			4	5	6	99	110	2019-02-24	0
2	6	吳O侃	J069	110	201	R509				4	2019-02-23 18:17:00	2019-02-23 19:04:00	1	出院回家				0	37.5	131	21			4	5	6	97	47	2019-02-23	0
1	2	吳O侃	J0390	110	201					2	2019-02-23 17:24:00	2019-02-23 19:59:00	1	出院回家				0	36.9	189	27			4	5	6	96	155	2019-02-23	0
1	5	吳O侃	J0390	110	201					3	2019-02-23 16:10:00	2019-02-23 17:05:00	1	出院回家				0	37.4	131	24			4	5	6	97	55	2019-02-23	0
1	16	吳O侃	R064	105	205					4	2019-02-23 15:19:00	2019-02-23 17:29:00	1	出院回家				0	36.6	98	15	137	62	4	5	6	99	130	2019-02-23	0
2	13	吳O侃	J209	110	202	J069	J111	R509		3	2019-02-23 12:07:00	2019-02-23 14:05:00	1	出院回家				0	36.3	101	20	126	63	4	5	6	96	118	2019-02-23	0
2	14	吳O侃	J111	110	201					3	2019-02-23 10:31:00	2019-02-23 11:59:00	1	出院回家				0	38.2	129	20	112	57	4	5	6	96	88	2019-02-23	0
1	15	吳O侃	K5289	111	205	K37				3	2019-02-23 10:22:00	2019-02-23 14:44:00	1	出院回家				0	36.2	90	20	145	86	4	5	6	97	262	2019-02-23	0
2	2	吳O侃	N390	114	205	R509				1	2019-02-23 09:43:00	2019-02-23 13:33:00	3	住院到病房				0	38.3	186	25			4	5	6	97	230	2019-02-23	0
2	4	吳O侃	J111	110	201					4	2019-02-23 09:16:00	2019-02-23 09:46:00	1	出院回家				0	36.8	137	30			4	5	6	98	30	2019-02-23	0
2	11	吳O侃	K529	111	203					3	2019-02-23 07:59:00	2019-02-23 08:39:00	1	出院回家				0	36.5	122	20	121	71	4	5	6	97	40	2019-02-23	0
1	5	吳O侃	R112	111	203					3	2019-02-23 07:28:00	2019-02-23 08:58:00	1	出院回家				0	36.3	113	23			4	5	6	93	90	2019-02-23	0
2	7	吳O侃	J180	110	202	R509				4	2019-02-22 18:33:00	2019-02-22 21:40:00	3	住院到病房	2019022298631810	3532014675	曹景雄小兒科診所	1	36.1	113	20			4	5	6	95	187	2019-02-22	0
2	17	吳O侃	T783XXA	117	205	J069				3	2019-02-22 15:47:00	2019-02-22 16:43:00	1	出院回家				0	35	82	15	106	76	4	5	6	98	56	2019-02-22	0
2	8	吳O侃	R509	119	204	R569				3	2019-02-22 14:37:00	2019-02-22 15:47:00	3	住院到病房				0	37.9	132	30			4	5	6	94	70	2019-02-22	0
1	1	吳O侃	N390	114	205	R509				2	2019-02-22 14:18:00	2019-02-22 17:54:00	3	住院到病房	2019022205135730	3531066282	建嘉小兒科診所	1	36.7	176	24			4	5	6	97	216	2019-02-22	0
2	7	吳O侃	B302	101	201	R509	H109	H1033	H1030	3	2019-02-22 12:11:00	2019-02-22 14:05:00	1	出院回家				0	38.3	130	20	103	86	4	5	6	96	114	2019-02-22	0
2	2	吳O侃	B084	101	201	R509				2	2019-02-22 10:40:00	2019-02-22 15:29:00	3	住院到病房				0	38.5	169	40			4	5	6	94	289	2019-02-22	0
2	3	吳O侃	N390	114	205	R509				3	2019-02-22 10:04:00	2019-02-22 11:35:00	1	出院回家				0	37.1	111	40			4	5	6	97	91	2019-02-22	0
1	16	吳O侃	K529	111	203					3	2019-02-22 09:12:00	2019-02-22 10:23:00	1	出院回家				0	35.8	114	15	104	57	4	5	6	97	71	2019-02-22	0
1	2	吳O侃	R509	119	204					1	2019-02-22 07:21:00	2019-02-22 08:26:00	1	出院回家				0	38.5	175	25			4	5	6	96	65	2019-02-22	0
1	2	吳O侃	R509	119	204	J209				1	2019-02-21 17:07:00	2019-02-21 22:08:00	3	住院到病房				0	38.1	200	26			4	5	6	94	301	2019-02-21	0
2	9	吳O侃	J069	110	201	R112				3	2019-02-21 14:36:00	2019-02-21 15:02:00	1	出院回家				0	35.8	98	18	110	73	4	5	6	96	26	2019-02-21	0
2	8	吳O侃	J111	110	201	R509				3	2019-02-21 14:09:00	2019-02-21 15:18:00	1	出院回家				0	38.1	129	20			4	5	6	96	69	2019-02-21	0
2	7	吳O侃	R109	111	205					3	2019-02-21 13:56:00	2019-02-21 15:44:00	3	住院到病房				0	36.8	114	20	128	75	4	5	6	98	108	2019-02-21	0
2	2	吳O侃	J111	110	201	R509				1	2019-02-21 13:47:00	2019-02-21 15:50:00	1	出院回家				0	40	198	28			4	5	6	95	123	2019-02-21	0
2	6	吳O侃	B084	101	201					2	2019-02-21 12:05:00	2019-02-21 13:57:00	3	住院到病房		3532014871	吉兒診所	0	37.7	150	22			4	5	6	94	112	2019-02-21	0
2	3	吳O侃	R509	119	204					3	2019-02-21 12:00:00	2019-02-21 14:40:00	1	出院回家				0	37	117	29			4	5	6	95	160	2019-02-21	0
2	18	吳O侃	M545	113	205					3	2019-02-21 10:16:00	2019-02-21 16:31:00	3	住院到病房				0	36.5	78	18	115	78	4	5	6	98	375	2019-02-21	0
1	3	吳O侃	R112	111	203					3	2019-02-21 09:56:00	2019-02-21 11:21:00	1	出院回家				0	36.9	136	22			4	5	6	96	85	2019-02-21	0
2	3	吳O侃	G808	106	205					3	2019-02-20 17:17:00	2019-02-20 18:14:00	3	住院到病房				0	37.1	125	24			4	5	6	92	57	2019-02-20	0
2	3	吳O侃	J180	110	202	E869	R509			3	2019-02-20 16:17:00	2019-02-20 21:30:00	3	住院到病房				0	37.7	139	24			4	5	6	96	313	2019-02-20	0
2	12	吳O侃	G510	106	205					3	2019-02-20 14:29:00	2019-02-20 14:42:00						0	35.7	93	22	112	67	4	5	6	96	13	2019-02-20	0
2	13	吳O侃	J0390	110	201					3	2019-02-20 13:48:00	2019-02-20 16:10:00	3	住院到病房	2019022072778050	3532072266	朱永恆診所	1	37.3	137	23	142	95	4	5	6	96	142	2019-02-20	0
1	7	吳O侃	R112	111	203					3	2019-02-20 12:10:00	2019-02-20 18:34:00	1	出院回家				0	36.4	142	24			4	5	6	95	384	2019-02-20	0
1	1	吳O侃	R509	119	204					3	2019-02-20 09:43:00	2019-02-20 10:52:00	1	出院回家				0	37.7	144	27			4	5	6	97	69	2019-02-20	0
2	6	吳O侃	R509	119	204	J111				3	2019-02-20 08:57:00	2019-02-20 10:18:00	1	出院回家				0	36	135	24			4	5	6	97	81	2019-02-20	0
2	1	吳O侃	N390	114	205	R509				3	2019-02-17 05:16:00	2019-02-17 07:15:00	1	出院回家				0	37.3	149	26			4	5	6	96	119	2019-02-17	0
1	2	吳O侃	R509	119	204					2	2019-02-17 04:29:00	2019-02-17 10:58:00	1	出院回家				0	37.6	201	27			4	5	6	93	389	2019-02-17	0
2	7	吳O侃	R112	111	203					3	2019-02-17 03:31:00	2019-02-17 12:27:00	1	出院回家				0	36.6	137	22	113	84	4	5	6	98	536	2019-02-17	0
2	3	吳O侃	N390	114	205					1	2019-02-17 03:01:00	2019-02-17 06:09:00	1	出院回家				0	38.9	180	26			4	5	6	99	188	2019-02-17	0
2	1	吳O侃	R509	119	204					3	2019-02-17 02:53:00	2019-02-17 05:52:00	3	住院到病房				0	38	162	26			4	5	6	99	179	2019-02-17	0
1	5	吳O侃	J0390	110	201					1	2019-02-17 02:22:00	2019-02-17 06:07:00	3	住院到病房				0	38.7	152	24			4	5	6	95	225	2019-02-17	0
2	5	吳O侃	K529	111	203					1	2019-02-17 02:01:00	2019-02-17 03:49:00	1	出院回家				0	39.2	166	22			4	5	6	96	108	2019-02-17	0
1	3	吳O侃	H1030	107	205					4	2019-02-17 00:32:00	2019-02-17 00:55:00	1	出院回家				0	36.7	102	22			4	5	6	99	23	2019-02-17	0
2	1	吳O侃	R509	119	204	J111				1	2019-02-17 00:10:00	2019-02-17 04:38:00	1	出院回家				0	38.3	184	26			4	5	6	98	268	2019-02-17	0
2	17	吳O侃	A90	101	205	M79609				3	2019-02-16 23:31:00	2019-02-17 02:27:00	1	出院回家				0	35.3	101	17	137	85	4	5	6	98	176	2019-02-16	0
1	3	吳O侃	R509	119	204	J050				2	2019-02-16 23:11:00	2019-02-17 01:04:00	1	出院回家				0	39.3	169	24			4	5	6	98	113	2019-02-16	0
2	11	吳O侃	K2900	111	205					3	2019-02-16 22:42:00	2019-02-17 00:01:00	1	出院回家				0	37.6	116	20			4	5	6	98	79	2019-02-16	0
2	1	吳O侃	R509	119	204					1	2019-02-16 22:25:00	2019-02-17 03:36:00	1	出院回家				0	39.1	175	28			4	5	6	96	311	2019-02-16	0
1	8	吳O侃	R509	119	204	J111				3	2019-02-16 21:33:00	2019-02-16 22:35:00	1	出院回家		3531171439	黃紹基診所	0	36.4	122	26			4	5	6	96	62	2019-02-16	0
2	3	吳O侃	R509	119	204	J0390				3	2019-02-16 21:05:00	2019-02-16 23:29:00	1	出院回家	2019021661942080	3532014308	偉勝耳鼻喉科診所	1	37	122	24			4	5	6	97	144	2019-02-16	0
2	9	吳O侃	M791	113	205					3	2019-02-16 20:23:00	2019-02-16 21:17:00	1	出院回家				0	36.4	98	22	114	72	4	5	6	98	54	2019-02-16	0
2	2	吳O侃	L03221	112	205					3	2019-02-16 20:11:00	2019-02-16 21:48:00	3	住院到病房				0	37.4	144	26			4	5	6	99	97	2019-02-16	0
1	1	吳O侃	J219	110	202					3	2019-02-16 19:52:00	2019-02-16 20:18:00	1	出院回家				0	37.2	169	29			4	5	6	95	26	2019-02-16	0
1	1	吳O侃	R509	119	204	J111				1	2019-02-16 19:44:00	2019-02-16 22:59:00	1	出院回家		3532015713	禾安診所	0	38.5	187	30			4	5	6	96	195	2019-02-16	0
1	2	吳O侃	K529	111	203					2	2019-02-16 19:23:00	2019-02-16 21:34:00	1	出院回家				0	38.3	155	26			4	5	6	95	131	2019-02-16	0
1	2	吳O侃	S53033A	120	205					3	2019-02-16 18:59:00	2019-02-16 20:32:00	1	出院回家				0	37.7	137	24			4	5	6	99	93	2019-02-16	0
1	2	吳O侃	K529	111	203					3	2019-02-16 18:47:00	2019-02-16 19:26:00	1	出院回家				0	35.8	111	24			4	5	6	95	39	2019-02-16	0
2	1	吳O侃	J069	110	201					3	2019-02-16 06:40:00	2019-02-16 07:17:00	1	出院回家				0	35.9	135	25			4	5	6	97	37	2019-02-16	0
2	8	吳O侃	J0390	110	201	R509				4	2019-02-16 04:45:00	2019-02-16 05:41:00	1	出院回家				0	37.9	135	20	91	58	4	5	6	96	56	2019-02-16	0
1	4	吳O侃	L03211	112	205					3	2019-02-16 02:17:00	2019-02-16 02:40:00	1	出院回家				0	35.7	104	21			4	5	6	99	23	2019-02-16	0
1	0	吳O侃	J069	110	201					2	2019-02-16 01:58:00	2019-02-16 02:30:00	1	出院回家				0	36.8	174	25			4	5	6	95	32	2019-02-16	0
1	8	吳O侃	R112	111	203					3	2019-02-16 01:09:00	2019-02-16 03:08:00	1	出院回家				0	36.6	127	23	113	61	4	5	6	96	119	2019-02-16	0
2	9	吳O侃	J111	110	201					3	2019-02-16 01:03:00	2019-02-16 01:30:00	1	出院回家				0	38.5	130	19	120	74	4	5	6	96	27	2019-02-16	0
1	1	吳O侃	R509	119	204	J111				2	2019-02-16 00:45:00	2019-02-16 06:54:00	1	出院回家				0	38.3	167	22			4	5	6	97	369	2019-02-16	0
1	9	吳O侃	A09	101	203	K3580	R1031			3	2019-02-16 00:30:00	2019-02-16 06:46:00	2	拒治療AAD				0	38.2	99	22	102	63	4	5	6	99	376	2019-02-16	0
2	5	吳O侃	R112	111	203					3	2019-02-16 00:21:00	2019-02-16 15:44:00	1	出院回家				0	36.6	112	22			4	5	6	96	923	2019-02-16	0
2	1	吳O侃	S01502A	120	205					3	2019-02-16 00:15:00	2019-02-16 00:28:00						0	35.5	117	26			4	5	6	96	13	2019-02-16	0
1	3	吳O侃	T171XXA	117	205					3	2019-02-15 23:56:00	2019-02-16 01:18:00	1	出院回家				0	35.7	90	20			4	5	6	96	82	2019-02-15	0
2	2	吳O侃	T17308A	117	205					3	2019-02-15 23:42:00	2019-02-16 00:55:00	1	出院回家				0	36.5	104	20			4	5	6	96	73	2019-02-15	0
1	2	吳O侃	R112	111	203					2	2019-02-15 23:07:00	2019-02-16 01:36:00	1	出院回家				0	36.5	159	22			4	5	6	98	149	2019-02-15	0
1	1	吳O侃	L500	112	205					4	2019-02-15 22:44:00	2019-02-15 23:30:00	1	出院回家				0	36.6	144	22			4	5	6	96	46	2019-02-15	0
1	6	吳O侃	K5900	111	205	R109				3	2019-02-15 22:26:00	2019-02-15 23:26:00	1	出院回家				0	35.5	103	22			4	5	6	96	60	2019-02-15	0
1	2	吳O侃	K529	111	203					1	2019-02-15 22:05:00	2019-02-15 23:55:00	1	出院回家				0	38.5	171	24			4	5	6	96	110	2019-02-15	0
1	1	吳O侃	R509	119	204					2	2019-02-15 21:51:00	2019-02-15 23:36:00	1	出院回家				0	36.8	156	30			4	5	6	97	105	2019-02-15	0
2	2	吳O侃	K529	111	203					3	2019-02-15 21:23:00	2019-02-16 14:33:00	1	出院回家				0	35.4	111	26			4	5	6	98	1030	2019-02-15	0
2	1	吳O侃	H00029	107	205					4	2019-02-15 21:18:00	2019-02-15 22:48:00	1	出院回家				0	35.3	147	28			4	5	6	95	90	2019-02-15	0
2	1	吳O侃	R945	118	205	R569				3	2019-02-15 21:16:00	2019-02-15 22:31:00	3	住院到病房				0	36.2	143	26			4	5	6	98	75	2019-02-15	0
1	4	吳O侃	J0390	110	201	R509				2	2019-02-15 20:26:00	2019-02-15 21:00:00	1	出院回家				0	37.7	155	21			4	5	6	94	34	2019-02-15	0
2	5	吳O侃	K529	111	203					2	2019-02-15 19:53:00	2019-02-16 06:25:00	1	出院回家				0	37.9	177	24			4	5	6	95	632	2019-02-15	0
1	5	吳O侃	Z4801	118	205					5	2019-02-15 19:34:00	2019-02-15 20:14:00	1	出院回家				0	35.9	119	22			4	5	6	98	40	2019-02-15	0
2	5	吳O侃	N390	114	205	R509				3	2019-02-15 19:06:00	2019-02-15 21:25:00	1	出院回家				0	36.9	133	20			4	5	6	99	139	2019-02-15	0
2	3	吳O侃	J0390	110	201	R05				3	2019-02-15 05:26:00	2019-02-15 06:15:00	1	出院回家				0	36.2	125	22			4	5	6	98	49	2019-02-15	0
2	1	吳O侃	R509	119	204	D649				3	2019-02-15 05:05:00	2019-02-15 10:43:00	3	住院到病房		1132070011	長庚醫療財團法人林口長庚紀念醫院	0	36.8	142	22			4	5	6	96	338	2019-02-15	0
1	2	吳O侃	J209	110	202	R05				2	2019-02-15 03:53:00	2019-02-15 04:29:00	1	出院回家				0	36.6	160	22			4	5	6	98	36	2019-02-15	0
2	5	吳O侃	J050	110	201	R05				3	2019-02-15 03:30:00	2019-02-15 04:20:00	1	出院回家				0	35.7	111	25			4	5	6	98	50	2019-02-15	0
1	2	吳O侃	J069	110	201	R509				2	2019-02-15 01:59:00	2019-02-15 02:21:00	1	出院回家				0	37.8	168	23			4	5	6	96	22	2019-02-15	0
1	5	吳O侃	J111	110	201	R509				1	2019-02-15 01:18:00	2019-02-15 02:45:00	1	出院回家				0	39.4	153	22			4	5	6	94	87	2019-02-15	0
2	0	吳O侃	K922	111	205					3	2019-02-15 00:52:00	2019-02-15 06:44:00	3	住院到病房				0	37.6	157	26			4	5	6	96	352	2019-02-15	0
1	3	吳O侃	J069	110	201	R509				3	2019-02-15 00:29:00	2019-02-15 00:45:00	1	出院回家				0	37.1	149	22			4	5	6	96	16	2019-02-15	0
1	15	吳O侃	G0481	106	205	G039	J111			3	2019-02-14 22:38:00	2019-02-15 06:09:00	3	住院到病房	2019021559540100	1532100049	聯新國際醫院	1	35.4	99	20	142	101	4	4	6	99	451	2019-02-14	0
2	5	吳O侃	R509	119	204	L500				3	2019-02-14 22:22:00	2019-02-15 00:05:00	1	出院回家				0	36.3	117	22			4	5	6	97	103	2019-02-14	0
2	2	吳O侃	J0390	110	201	R509				2	2019-02-14 22:06:00	2019-02-15 00:23:00	1	出院回家				0	38	192	26			4	5	6	95	137	2019-02-14	0
1	5	吳O侃	R509	119	204					3	2019-02-14 21:43:00	2019-02-14 23:19:00	3	住院到病房	2019021485901740	3531171439	黃紹基診所	1	35.7	120	26			4	5	6	96	96	2019-02-14	0
2	2	吳O侃	R509	119	204					3	2019-02-14 21:11:00	2019-02-14 23:04:00	3	住院到病房	2019021558300090	1532100049	聯新國際醫院	1	35.8	126	26			4	5	6	94	113	2019-02-14	0
1	0	吳O侃	R21	118	205					3	2019-02-14 21:04:00	2019-02-14 21:19:00	1	出院回家				0	36.5	148	36			4	5	6	95	15	2019-02-14	0
1	1	吳O侃	R112	111	203					3	2019-02-14 20:32:00	2019-02-14 21:19:00	1	出院回家				0	36.2	169	26			4	5	6	94	47	2019-02-14	0
1	6	吳O侃	J069	110	201					3	2019-02-14 19:45:00	2019-02-14 20:07:00	1	出院回家				0	37.1	121	22			4	5	6	95	22	2019-02-14	0
2	4	吳O侃	B084	101	201	R509				3	2019-02-14 18:52:00	2019-02-14 21:46:00	1	出院回家				0	35.8	116	25			4	5	6	99	174	2019-02-14	0
1	7	吳O侃	K529	111	203					3	2019-02-14 03:57:00	2019-02-14 09:47:00	1	出院回家				0	36.7	142	21	85	66	4	5	6	97	350	2019-02-14	0
2	7	吳O侃	L500	112	205					3	2019-02-14 00:48:00	2019-02-14 01:18:00	1	出院回家				0	36	88	19	112	78	4	5	6	99	30	2019-02-14	0
1	2	吳O侃	T189XXA	117	205					2	2019-02-14 00:10:00	2019-02-14 01:21:00	1	出院回家				0	35.4	88	22			4	5	6	98	71	2019-02-14	0
2	18	吳O侃	G40909	106	205					2	2019-02-13 23:48:00	2019-02-14 11:16:00	3	住院到病房				0	36.7	82	17	114	63	4	5	6	99	688	2019-02-13	0
1	1	吳O侃	R112	111	203					3	2019-02-13 23:04:00	2019-02-13 23:44:00	1	出院回家				0	36.3	112	24			4	5	6	95	40	2019-02-13	0
2	5	吳O侃	J45901	110	205	R05	J069			3	2019-02-13 22:34:00	2019-02-13 23:14:00	1	出院回家				0	36	129	20			4	5	6	99	40	2019-02-13	0
1	2	吳O侃	R509	119	204					1	2019-02-13 22:04:00	2019-02-13 23:26:00	1	出院回家				0	39	195	24			4	5	6	95	82	2019-02-13	0
1	9	吳O侃	K529	111	203					3	2019-02-13 21:26:00	2019-02-13 21:53:00	1	出院回家				0	36	104	22	115	72	4	5	6	97	27	2019-02-13	0
1	3	吳O侃	L089	112	205					3	2019-02-13 20:52:00	2019-02-13 22:49:00	1	出院回家				0	36.2	119	20			4	5	6	97	117	2019-02-13	0
1	2	吳O侃	J180	110	202	R509				3	2019-02-13 20:02:00	2019-02-13 23:26:00	3	住院到病房				0	38.3	143	24			4	5	5	97	204	2019-02-13	0
2	1	吳O侃	R569	106	205	J180				2	2019-02-13 19:28:00	2019-02-13 21:04:00	3	住院到病房	2019021334600700	1532100049	聯新國際醫院	1	35.9	150	29			4	5	6	95	96	2019-02-13	0
2	2	吳O侃	R509	119	204					2	2019-02-13 19:13:00	2019-02-14 00:26:00	1	出院回家				0	38.6	130	24			4	5	6	95	313	2019-02-13	0
1	5	楊O恩	J0390	110	201					3	2019-02-28 17:39:00	2019-02-28 18:06:00	1	出院回家				0	39.5	140	25			4	5	6	96	27	2019-02-28	0
1	3	楊O恩	D693	103	205	J209				2	2019-02-28 17:13:00	2019-02-28 18:33:00	1	出院回家				0	35.6	191	27			4	5	6	98	80	2019-02-28	0
2	6	楊O恩	J111	110	201					4	2019-02-28 16:38:00	2019-02-28 17:02:00	1	出院回家				0	39.5	126	22			4	5	6	96	24	2019-02-28	0
1	5	楊O恩	R509	119	204	J111				1	2019-02-28 15:50:00	2019-02-28 17:36:00	1	出院回家				0	38.7	161	23			4	5	6	97	106	2019-02-28	0
2	7	楊O恩	J189	110	202					4	2019-02-28 14:38:00	2019-02-28 16:42:00	3	住院到病房				0	36.7	130	22			4	5	6		124	2019-02-28	0
1	14	楊O恩	K529	111	203					3	2019-02-28 13:07:00	2019-02-28 13:48:00	1	出院回家				0	36	129	16	102	66	4	5	6	98	41	2019-02-28	0
2	4	楊O恩	J189	110	202					3	2019-02-28 12:31:00	2019-02-28 14:36:00	3	住院到病房	2019030150898970	1135050020	為恭醫療財團法人為恭紀念醫院	1	35.6	143	24			4	5	6	96	125	2019-02-28	0
2	4	楊O恩	J45901	110	205	J209				2	2019-02-28 12:26:00	2019-02-28 14:04:00	3	住院到病房		3532051856	國欣診所	0	37.3	155	23			4	5	6	93	98	2019-02-28	0
2	18	楊O恩	L089	112	205					3	2019-02-28 11:18:00	2019-02-28 11:33:00	1	出院回家				0	36.4	95	16	120	62	4	5	6	94	15	2019-02-28	0
1	3	楊O恩	T17308A	117	205					2	2019-02-28 11:04:00	2019-02-28 12:27:00	1	出院回家				0	35.7	174	19			4	5	6	98	83	2019-02-28	0
2	1	楊O恩	G40409	106	205					2	2019-02-28 10:20:00	2019-02-28 10:56:00	3	住院到病房				0	36.5	156	24			4	5	6	99	36	2019-02-28	0
1	2	楊O恩	R509	119	204					2	2019-02-28 09:23:00	2019-02-28 13:44:00	1	出院回家				0	39.3	208	22			4	5	6	96	261	2019-02-28	0
1	1	楊O恩	J111	110	201					2	2019-02-28 08:56:00	2019-02-28 10:32:00	1	出院回家				0	35.4	158	28			4	5	6	94	96	2019-02-28	0
2	7	楊O恩	R509	119	204					3	2019-02-28 08:44:00	2019-02-28 10:16:00	1	出院回家				0	37.6	128	20	110	77	4	5	6	99	92	2019-02-28	0
2	16	楊O恩	K2900	111	205					3	2019-02-28 07:43:00	2019-02-28 10:17:00	3	住院到病房				0	35.9	98	20	129	83	4	5	6	96	154	2019-02-28	0
1	8	楊O恩	J189	110	202					3	2019-02-27 18:39:00	2019-02-27 21:55:00	3	住院到病房				0	36.5	135	26	105	53	4	5	6	96	196	2019-02-27	0
2	1	楊O恩	R509	119	204					2	2019-02-27 18:04:00	2019-02-27 20:55:00	1	出院回家				0	37.9	187	23			4	5	6	97	171	2019-02-27	0
1	3	楊O恩	R509	119	204					2	2019-02-27 16:49:00	2019-02-27 19:55:00	1	出院回家				0	38	135	20			4	5	6	95	186	2019-02-27	0
1	3	楊O恩	J069	110	201					2	2019-02-27 16:16:00	2019-02-27 19:14:00	1	出院回家				0	37.9	209	21			4	5	6	95	178	2019-02-27	0
1	3	楊O恩	R109	111	205	J00				3	2019-02-27 14:39:00	2019-02-27 18:39:00	1	出院回家				0	37.3	132	22			4	5	6	98	240	2019-02-27	0
2	2	楊O恩	J209	110	202	J0190				3	2019-02-27 13:04:00	2019-02-27 13:39:00	1	出院回家				0	35.5	123	22			4	5	6	97	35	2019-02-27	0
2	4	楊O恩	J111	110	201					3	2019-02-27 12:13:00	2019-02-27 19:15:00	3	住院到病房				0	36.3	112	23			4	5	6	97	422	2019-02-27	0
1	10	楊O恩	K2901	111	205					3	2019-02-27 09:09:00	2019-02-27 14:29:00	3	住院到病房				0	36	95	22	129	75	4	5	6	95	320	2019-02-27	0
2	5	楊O恩	R509	119	204	J180				1	2019-02-27 07:36:00	2019-02-27 12:10:00	3	住院到病房				0	38.2	161	23			4	5	6	95	274	2019-02-27	0
1	13	楊O恩	R509	119	204	J180				3	2019-02-26 18:33:00	2019-02-26 22:27:00	3	住院到病房				0	35.7	116	18	117	66	4	5	6	97	234	2019-02-26	0
2	10	楊O恩	J111	110	201					3	2019-02-26 18:13:00	2019-02-26 19:49:00	1	出院回家				0	37	98	18	101	65	4	5	6	98	96	2019-02-26	0
2	1	楊O恩	J069	110	201	E869				2	2019-02-26 17:30:00	2019-02-26 20:25:00	1	出院回家	2019022619656190	3531171439	黃紹基診所	1	35.7	155	26			4	5	6	98	175	2019-02-26	0
1	3	楊O恩	B002	101	201					3	2019-02-26 15:22:00	2019-02-26 16:23:00	3	住院到病房				0	35.5	111	22			4	5	6	98	61	2019-02-26	0
1	2	楊O恩	K529	111	203					3	2019-02-26 12:49:00	2019-02-26 13:56:00	1	出院回家				0	37.9	128	21			4	5	6	95	67	2019-02-26	0
2	1	楊O恩	R509	119	204					2	2019-02-26 11:46:00	2019-02-26 14:33:00	1	出院回家				0	36.6	172	30			4	5	6	98	167	2019-02-26	0
1	18	楊O恩	K529	111	203					3	2019-02-26 11:45:00	2019-02-26 17:35:00	1	出院回家				0	36.8	98	16	155	97	4	5	6	96	350	2019-02-26	0
1	14	楊O恩	J189	110	202					3	2019-02-26 10:55:00	2019-02-26 13:20:00	3	住院到病房	2019022608972460	3532072159	南崁現代診所	1	36.3	127	21	145	84	4	5	6	98	145	2019-02-26	0
1	1	楊O恩	R509	119	204	T17308A				2	2019-02-26 09:51:00	2019-02-26 13:20:00	1	出院回家				0	37.5	187	25			4	5	6	95	209	2019-02-26	0
2	14	楊O恩	I880	109	205					3	2019-02-26 09:21:00	2019-02-26 15:03:00	1	出院回家				0	35.7	80	18	102	57	4	5	6	98	342	2019-02-26	0
2	15	楊O恩	R531	118	205					3	2019-02-26 08:54:00	2019-02-26 11:16:00	1	出院回家				0	36.5	99	16	93	69	4	4	6	97	142	2019-02-26	0
2	4	楊O恩	J180	110	202	R509				3	2019-02-26 08:42:00	2019-02-26 10:15:00	1	出院回家				0	37.1	140	28			4	5	6	94	93	2019-02-26	0
2	1	楊O恩	R509	119	204					3	2019-02-25 18:09:00	2019-02-25 21:21:00	3	住院到病房				0	35.5	136	23			4	5	6	96	192	2019-02-25	0
1	1	楊O恩	R17	111	205					4	2019-02-25 17:07:00	2019-02-25 20:15:00	3	住院到病房	2019022648315210	1532101108	宋俊宏婦幼醫院	1	35.3	101	22			4	5	6	99	188	2019-02-25	0
2	4	楊O恩	R112	111	203	K5900				3	2019-02-25 15:11:00	2019-02-25 19:50:00	1	出院回家		3531161595	王嘉興診所	0	35.8	138	22			4	5	6	95	279	2019-02-25	0
2	5	楊O恩	H9209	108	205					3	2019-02-25 13:47:00	2019-02-25 14:11:00	1	出院回家				0	36.3	105	25			4	5	6	96	24	2019-02-25	0
1	17	楊O恩	J0390	110	201					3	2019-02-25 13:05:00	2019-02-25 13:54:00	1	出院回家				0	36.5	125	20	143	83	4	5	6	95	49	2019-02-25	0
1	8	楊O恩	K529	111	203	R109				3	2019-02-25 11:47:00	2019-02-26 04:48:00	1	出院回家				0	35.4	120	25	95	66	4	5	6	98	1021	2019-02-25	0
2	3	楊O恩	J0190	110	201	R509				2	2019-02-25 11:18:00	2019-02-25 16:09:00	1	出院回家				0	38	161	25			4	5	6	94	291	2019-02-25	0
1	17	楊O恩	R51	106	205					3	2019-02-25 11:08:00	2019-02-25 18:58:00	1	出院回家				0	35.5	99	18	124	65	4	5	6	96	470	2019-02-25	0
1	3	楊O恩	R5600	106	205					3	2019-02-25 10:29:00	2019-02-25 13:20:00	3	住院到病房		1132010024	沙爾德聖保祿修女會醫療財團法人聖保祿醫院	0	36.7	133	30			4	5	6	98	171	2019-02-25	0
1	14	楊O恩	K2900	111	205					3	2019-02-25 10:17:00	2019-02-25 16:22:00	3	住院到病房				0	35.3	88	18	130	59	4	5	6	97	365	2019-02-25	0
2	5	楊O恩	N390	114	205					3	2019-02-25 10:04:00	2019-02-25 11:29:00	1	出院回家				0	37	103	20			4	5	6	97	85	2019-02-25	0
1	16	楊O恩	J9311	110	205					3	2019-02-25 09:59:00	2019-02-25 14:38:00	3	住院到病房				0	35.1	84	18	129	82	4	5	6	99	279	2019-02-25	0
2	16	楊O恩	J111	110	201					3	2019-02-25 09:15:00	2019-02-25 09:44:00	1	出院回家				0	35.9	89	20	116	76	4	5	6	94	29	2019-02-25	0
1	7	楊O恩	J0190	110	201	R509				2	2019-02-25 08:56:00	2019-02-25 12:00:00	3	住院到病房				0	37.3	162	25			4	5	6	97	184	2019-02-25	0
1	3	楊O恩	J189	110	202					2	2019-02-25 08:09:00	2019-02-25 13:16:00	3	住院到病房				0	37.9	185	25			4	5	6	97	307	2019-02-25	0
1	3	楊O恩	J0390	110	201					3	2019-02-25 07:33:00	2019-02-25 09:05:00	1	出院回家				0	37.1	129	20			4	5	6	97	92	2019-02-25	0
1	3	楊O恩	N390	114	205					4	2019-02-19 18:03:00	2019-02-19 20:38:00	1	出院回家				0	37.4	119	21			4	5	6	96	155	2019-02-19	0
1	8	楊O恩	R109	111	205	E162				3	2019-02-19 17:03:00	2019-02-19 23:38:00	1	出院回家				0	36.7	126	20	99	64	4	5	6	98	395	2019-02-19	0
2	13	楊O恩	J111	110	201					1	2019-02-19 15:48:00	2019-02-19 17:50:00	3	住院到病房				0	37.7	125	19	86	54	4	5	6	96	122	2019-02-19	0
1	9	楊O恩	J111	110	201	R509	R079			4	2019-02-19 15:04:00	2019-02-19 18:30:00	3	住院到病房				0	36.1	147	22	114	71	4	5	6	97	206	2019-02-19	0
2	12	楊O恩	R51	106	205	R112				3	2019-02-19 14:44:00	2019-02-19 20:57:00	1	出院回家	2019022108994400	131060010	衛生福利部樂生療養院	1	36.7	115	16	109	76	4	5	6	97	373	2019-02-19	0
2	3	楊O恩	J0390	110	201					3	2019-02-19 12:10:00	2019-02-19 14:58:00	3	住院到病房				0	37.2	140	27			4	5	6	99	168	2019-02-19	0
2	10	楊O恩	L03211	112	205					3	2019-02-19 11:51:00	2019-02-19 13:39:00	3	住院到病房				0	38	131	18	127	77	4	5	6	99	108	2019-02-19	0
2	6	楊O恩	S60579A	120	205	J00	L500			3	2019-02-19 11:30:00	2019-02-19 13:07:00	1	出院回家				0	35.9	119	23			4	5	6	93	97	2019-02-19	0
1	6	楊O恩	J0390	110	201	R509				1	2019-02-19 10:39:00	2019-02-19 15:31:00	3	住院到病房				0	38.2	161	22			4	5	6	98	292	2019-02-19	0
1	3	楊O恩	N390	114	205	K5900				3	2019-02-19 10:25:00	2019-02-19 17:18:00	5	轉院AAD(家屬要求轉院)				0	37.2		28			4	5	6		413	2019-02-19	0
2	5	楊O恩	L500	112	205					4	2019-02-19 09:39:00	2019-02-19 10:45:00	1	出院回家				0	36.3	93				4	5	6	98	66	2019-02-19	0
1	3	楊O恩	A09	101	203					3	2019-02-19 09:18:00	2019-02-19 10:28:00	1	出院回家				0	36.6	120	20			4	5	6	98	70	2019-02-19	0
1	18	楊O恩	J111	110	201					3	2019-02-19 07:47:00	2019-02-19 08:48:00	2	看診後自離院				0	39.4	128	20	116	56	4	5	6	95	61	2019-02-19	0
2	0	楊O恩	K922	111	205					4	2019-02-18 18:46:00	2019-02-19 13:39:00	3	住院到病房				0	37.7	148	28			4	5	6	97	1133	2019-02-18	0
1	1	楊O恩	T719XXA	117	205					2	2019-02-18 18:11:00	2019-02-18 19:04:00	1	出院回家				0	36.8	167	22	137	84	4	5	6	96	53	2019-02-18	0
2	3	楊O恩	R112	111	203	J111				3	2019-02-18 17:15:00	2019-02-18 23:53:00	1	出院回家		1532101108	宋俊宏婦幼醫院	0	35.9	124	22			4	5	6	96	398	2019-02-18	0
2	18	楊O恩	K529	111	203	N390	R109			3	2019-02-18 14:54:00	2019-02-18 18:53:00	3	住院到病房				0	36.3	88	16	119	73	4	5	6	99	239	2019-02-18	0
1	8	楊O恩	R002	109	205	R079				4	2019-02-18 14:27:00	2019-02-18 15:48:00	1	出院回家				0	36	106	20	118	68	4	5	6	96	81	2019-02-18	0
2	17	楊O恩	Z0442	118	205					1	2019-02-18 13:14:00	2019-02-18 18:19:00	1	出院回家				0	36.2	101	16	186	94	4	5	6	97	305	2019-02-18	0
2	10	楊O恩	H6690	108	205					3	2019-02-18 12:18:00	2019-02-18 14:50:00	3	住院到病房				0	37.1	107	23	106	58	4	5	6	98	152	2019-02-18	0
1	1	楊O恩	A09	101	203	K5660				3	2019-02-18 11:19:00	2019-02-18 18:52:00	3	住院到病房				0	35.3	141	30			4	5	6	99	453	2019-02-18	0
2	8	楊O恩	K2900	111	205					3	2019-02-18 10:58:00	2019-02-18 21:09:00	1	出院回家				0	36.4	135	22	113	87	4	5	6	99	611	2019-02-18	0
2	3	楊O恩	R509	119	204					3	2019-02-18 09:39:00	2019-02-18 14:50:00	3	住院到病房	2019021864273420	3532082520	羅久勝小兒專科診所	1	37	149	22			4	5	6	96	311	2019-02-18	0
1	14	楊O恩	K529	111	203					3	2019-02-18 09:25:00	2019-02-18 10:42:00	1	出院回家				0	36.4	108	22	110	78	4	5	6	97	77	2019-02-18	0
1	1	楊O恩	B348	101	205	R509				2	2019-02-18 08:36:00	2019-02-18 14:50:00	3	住院到病房				0	36	152	23			4	5	6	95	374	2019-02-18	0
1	6	楊O恩	R509	119	204	R112				3	2019-02-18 07:54:00	2019-02-18 16:43:00	1	出院回家				0	36.5	142	24			4	5	6	97	529	2019-02-18	0
2	3	楊O恩	J0390	110	201	R509				4	2019-02-18 07:44:00	2019-02-18 09:07:00	1	出院回家				0	38.2	134	23			4	5	6	97	83	2019-02-18	0
1	1	楊O恩	R509	119	204	J111				1	2019-02-17 18:50:00	2019-02-17 20:45:00	1	出院回家				0	38.9	187	28			4	5	6	97	115	2019-02-17	0
2	18	楊O恩	J00	110	201					3	2019-02-17 18:28:00	2019-02-17 19:06:00	1	出院回家				0	36	75	20	135	80	4	5	6	95	38	2019-02-17	0
2	12	楊O恩	R109	111	205					3	2019-02-17 18:03:00	2019-02-17 19:42:00	1	出院回家				0	38	126	24	94	75	4	5	6	95	99	2019-02-17	0
1	2	楊O恩	R509	119	204					2	2019-02-17 17:02:00	2019-02-17 19:35:00	3	住院到病房				0	37	156	24			4	5	6	96	153	2019-02-17	0
2	2	楊O恩	R55	109	205	S0093XA				2	2019-02-17 15:42:00	2019-02-17 20:24:00	1	出院回家				0	39	146	28			4	5	6	95	282	2019-02-17	0
2	2	楊O恩	R55	109	205					2	2019-02-17 15:20:00	2019-02-17 15:41:00						0	39	146	28			4	5	6	95	21	2019-02-17	0
2	6	楊O恩	J189	110	202	R509				2	2019-02-17 14:54:00	2019-02-17 19:35:00	3	住院到病房				0	39.1	166	20			4	5	6	95	281	2019-02-17	0
1	13	楊O恩	L03818	112	205	R509				3	2019-02-17 14:44:00	2019-02-17 18:36:00	1	出院回家				0	36.4	62	18	129	79	4	5	6	96	232	2019-02-17	0
1	3	楊O恩	R5600	106	205					1	2019-02-17 14:34:00	2019-02-17 17:59:00	3	住院到病房				0	38.4	175	26			4	5	6	92	205	2019-02-17	0
2	1	楊O恩	K5900	111	205					3	2019-02-17 14:08:00	2019-02-17 16:22:00	1	出院回家				0	36.9	147	30			4	5	6	95	134	2019-02-17	0
1	10	楊O恩	L03119	112	205	B002				3	2019-02-17 13:42:00	2019-02-17 14:46:00	1	出院回家				0	36.2	106	18	138	58	4	5	6	95	64	2019-02-17	0
1	17	楊O恩	H409	107	205	H15102				3	2019-02-17 13:41:00	2019-02-17 15:52:00	1	出院回家				0	36.1	82	19	133	84	4	5	6	98	131	2019-02-17	0
1	18	楊O恩	H6690	108	205	H9209				3	2019-02-17 13:12:00	2019-02-17 13:39:00	1	出院回家				0	35.1	93	18	145	87	4	5	6	98	27	2019-02-17	0
1	7	楊O恩	A389	101	205	R509				3	2019-02-17 11:38:00	2019-02-17 13:16:00	1	出院回家				0	36.4	130	18			4	5	6	98	98	2019-02-17	0
1	16	楊O恩	H189	107	205					3	2019-02-17 11:23:00	2019-02-17 12:24:00	1	出院回家				0	36.1	75	17	131	80	4	5	6	95	61	2019-02-17	0
1	5	楊O恩	R05	110	201					3	2019-02-17 11:17:00	2019-02-17 12:33:00	1	出院回家				0	35.4	119	25			4	5	6	97	76	2019-02-17	0
2	3	楊O恩	J111	110	201	R509				1	2019-02-17 11:08:00	2019-02-17 16:29:00	1	出院回家				0	38.7	196	28			4	5	6	94	321	2019-02-17	0
2	5	楊O恩	R509	119	204					1	2019-02-17 10:38:00	2019-02-17 17:59:00	3	住院到病房				0	39.4	166	24			4	5	6	98	441	2019-02-17	0
1	9	楊O恩	K529	111	203					3	2019-02-17 10:15:00	2019-02-17 13:30:00	3	住院到病房				0	36.3	93	18	119	88	4	5	6	97	195	2019-02-17	0
1	4	楊O恩	R5600	106	205	R509				2	2019-02-17 09:11:00	2019-02-17 17:03:00	1	出院回家				0	37.5	175	28	109	53	2	5	6	96	472	2019-02-17	0
1	13	楊O恩	H189	107	205					4	2019-02-17 07:55:00	2019-02-17 08:16:00	1	出院回家				0	36	118	20	155	100	4	5	6	98	21	2019-02-17	0
2	1	楊O恩	R509	119	204	J111				2	2019-02-17 07:38:00	2019-02-17 09:15:00	1	出院回家				0	38.5	160	26			4	5	6	96	97	2019-02-17	0
2	3	楊O恩	R509	119	204	J111				3	2019-02-16 18:33:00	2019-02-16 21:48:00	3	住院到病房				0	38.8	137	24			4	5	6	96	195	2019-02-16	0
2	1	楊O恩	K5660	111	205					3	2019-02-16 17:00:00	2019-02-16 20:02:00	1	出院回家	2019021691234050	3532052031	德信診所	1	36.5	111	28			4	5	6	99	182	2019-02-16	0
1	3	楊O恩	K529	111	203					3	2019-02-16 15:51:00	2019-02-16 22:08:00	1	出院回家				0	36.6	118	23			4	5	6	95	377	2019-02-16	0
1	17	楊O恩	R109	111	205					3	2019-02-16 15:22:00	2019-02-16 21:15:00	1	出院回家				0	36	89	20	135	91	4	1	5	95	353	2019-02-16	0
2	2	楊O恩	R5601	118	205					2	2019-02-16 14:49:00	2019-02-16 16:16:00	3	住院到病房				0	37.9	144	30			3	4	6	99	87	2019-02-16	0
2	4	楊O恩	J0390	110	201					3	2019-02-16 14:37:00	2019-02-16 15:36:00	1	出院回家				0	36.2	114	22			4	5	6	98	59	2019-02-16	0
1	2	楊O恩	R509	119	204					3	2019-02-16 14:34:00	2019-02-16 17:59:00	1	出院回家				0	38	147	23			4	5	6	96	205	2019-02-16	0
1	3	楊O恩	L500	112	205					3	2019-02-16 14:06:00	2019-02-16 15:37:00	1	出院回家				0	36.5	106	29			4	5	6	98	91	2019-02-16	0
2	5	楊O恩	K529	111	203					3	2019-02-16 12:20:00	2019-02-16 18:41:00	1	出院回家	2019021697648450	3532082520	羅久勝小兒專科診所	1	36.8	124	27			4	5	6	95	381	2019-02-16	0
1	4	楊O恩	R05	110	201					3	2019-02-16 11:40:00	2019-02-16 12:34:00	1	出院回家				0	37.6	114	27			4	5	6	98	54	2019-02-16	0
2	1	楊O恩	M2550	113	205					3	2019-02-16 11:30:00	2019-02-16 13:07:00	1	出院回家		3532015713	禾安診所	0	36.2	142	34			4	5	6	96	97	2019-02-16	0
1	1	楊O恩	J219	110	202					2	2019-02-16 11:27:00	2019-02-16 14:32:00	3	住院到病房		3532015713	禾安診所	0	37.9	210	42			4	5	6	94	185	2019-02-16	0
2	6	楊O恩	R509	119	204	J111				2	2019-02-16 10:26:00	2019-02-16 14:26:00	3	住院到病房				0	40.3	155	27			4	5	6	94	240	2019-02-16	0
2	8	楊O恩	K529	111	203					3	2019-02-16 10:13:00	2019-02-16 12:46:00	1	出院回家				0	37.4	143	24	101	73	4	5	6	98	153	2019-02-16	0
1	10	楊O恩	A09	101	203	J069	R109			3	2019-02-16 10:03:00	2019-02-16 17:12:00	1	出院回家	2019021678879940	3532102303	河助璽恒診所	1	35.9	83	25	97	61	4	5	6	97	429	2019-02-16	0
1	2	楊O恩	L500	112	205	R112				2	2019-02-16 07:47:00	2019-02-16 10:06:00	1	出院回家				0	35.8	172	26			4	5	6	96	139	2019-02-16	0
1	7	楊O恩	N390	114	205					3	2019-02-15 18:41:00	2019-02-15 20:26:00	1	出院回家				0	35.5	105	24	98	74	4	5	6	94	105	2019-02-15	0
2	1	楊O恩	R509	119	204					2	2019-02-15 16:36:00	2019-02-15 20:32:00	1	出院回家				0	36.7	173	36			4	5	6	99	236	2019-02-15	0
2	14	楊O恩	R509	119	204	D649	D696			3	2019-02-15 14:47:00	2019-02-15 17:50:00	3	住院到病房	2019021830464020	132010014	衛生福利部桃園醫院	1	36.9	102	16	100	61	4	5	6	99	183	2019-02-15	0
2	13	楊O恩	I471	109	205					1	2019-02-15 14:16:00	2019-02-15 18:14:00	1	出院回家				0	36.5	209	16	95	67	4	5	6	99	238	2019-02-15	0
1	2	楊O恩	J111	110	201	R509				2	2019-02-15 13:49:00	2019-02-15 21:54:00	1	出院回家				0	37.7	185	24			4	5	6	96	485	2019-02-15	0
1	2	楊O恩	J050	110	201					3	2019-02-15 12:20:00	2019-02-15 14:47:00	1	出院回家				0	36.3	145	27			4	5	6	97	147	2019-02-15	0
2	7	楊O恩	J180	110	202	J111				3	2019-02-15 11:43:00	2019-02-15 15:44:00	3	住院到病房				0	37.3	127	28			4	4	5	95	241	2019-02-15	0
2	10	楊O恩	H6690	108	205	M609	R509	H9209		3	2019-02-15 11:39:00	2019-02-15 18:49:00	1	出院回家				0	37.8	130	21	137	73	4	5	6	96	430	2019-02-15	0
1	3	楊O恩	J209	110	202					3	2019-02-15 11:00:00	2019-02-15 12:38:00	1	出院回家		3532051954	安泰耳鼻喉科診所	0	36.2	134	25			4	5	6	93	98	2019-02-15	0
2	9	楊O恩	J069	110	201					4	2019-02-15 10:03:00	2019-02-15 10:35:00	1	出院回家				0	37.3	129	21	95	72	4	5	6	96	32	2019-02-15	0
2	10	楊O恩	J069	110	201					3	2019-02-15 09:41:00	2019-02-15 10:05:00	1	出院回家				0	36.6	94	26	104	62	4	5	6	98	24	2019-02-15	0
1	5	楊O恩	J209	110	202					3	2019-02-15 09:18:00	2019-02-15 11:02:00	1	出院回家				0	35.4	145	30			4	5	6	93	104	2019-02-15	0
1	7	楊O恩	R109	111	205					3	2019-02-15 08:11:00	2019-02-15 11:04:00	1	出院回家				0	36	94	24			4	5	6	95	173	2019-02-15	0
1	4	林O岳	J180	110	202					3	2019-03-30 18:10:00	2019-03-30 19:04:00	1	出院回家				0	38.5	136	28			4	5	6	95	54	2019-03-30	0
2	10	林O岳	R109	111	205					3	2019-03-30 17:03:00	2019-03-30 18:27:00	1	出院回家				0	36.7	95	20	100	71	4	5	6	97	84	2019-03-30	0
1	1	林O岳	J050	110	201					2	2019-03-30 16:34:00	2019-03-30 18:19:00	1	出院回家				0	35.4	171	28			4	5	6	99	105	2019-03-30	0
2	12	林O岳	J180	110	202					4	2019-03-30 16:02:00	2019-03-30 16:42:00	1	出院回家				0	35.5	121	20	112	75	4	5	6	96	40	2019-03-30	0
1	1	林O岳	J219	110	202					3	2019-03-30 15:22:00	2019-03-30 17:19:00	1	出院回家				0	38.4	130	28			4	5	6	94	117	2019-03-30	0
1	3	林O岳	L03818	112	205	T783XXA				3	2019-03-30 14:50:00	2019-03-30 15:53:00	1	出院回家				0	36.1	103	24			4	5	6	95	63	2019-03-30	0
2	6	林O岳	I4581	109	205					3	2019-03-30 14:25:00	2019-03-30 14:56:00	3	住院到病房				0	36.3	106	24	94	55	4	5	6	97	31	2019-03-30	0
1	1	林O岳	N390	114	205	J219	R509			2	2019-03-30 11:29:00	2019-03-30 20:38:00	3	住院到病房				0	37	176	26			4	5	6	92	549	2019-03-30	0
2	8	林O岳	R509	119	204	I959	R319			3	2019-03-30 10:05:00	2019-03-30 15:46:00	3	住院到病房				0	38.2	130	22	88	49	4	5	6	95	341	2019-03-30	0
1	1	林O岳	R112	111	203					4	2019-03-30 08:50:00	2019-03-30 19:44:00	1	出院回家				0	35.7	134	29			4	5	6	99	654	2019-03-30	0
1	3	林O岳	J45991	110	205					3	2019-03-30 07:53:00	2019-03-30 10:41:00	1	出院回家				0	36.3	147	25			4	5	6	95	168	2019-03-30	0
1	7	林O岳	J45901	110	205					3	2019-03-30 07:16:00	2019-03-30 14:33:00	3	住院到病房				0	36.4	129	22			4	5	6	93	437	2019-03-30	0
2	9	林O岳	K529	111	203	R509				1	2019-03-29 18:08:00	2019-03-29 19:56:00	1	出院回家				0	39	185	23	111	75	4	5	6	97	108	2019-03-29	0
2	3	林O岳	R5600	106	205					1	2019-03-29 14:10:00	2019-03-29 17:55:00	3	住院到病房				0	38.3	173	30			4	5	6	99	225	2019-03-29	0
1	1	林O岳	T18108A	117	205	T17208A				3	2019-03-29 12:47:00	2019-03-29 21:22:00	1	出院回家				0	36	135	30			4	5	6	97	515	2019-03-29	0
1	15	林O岳	R509	119	204	J029	D649			2	2019-03-29 11:15:00	2019-03-29 17:40:00	3	住院到病房				0	39.9	135	20	84	60	4	5	6	98	385	2019-03-29	0
2	3	林O岳	J180	110	202					3	2019-03-29 10:25:00	2019-03-29 11:01:00	1	出院回家	2019032767031150	3531143140	愛林鑫北診所	1	36	111	25			4	5	6	99	36	2019-03-29	0
1	7	林O岳	J180	110	202					1	2019-03-29 10:00:00	2019-03-29 13:51:00	3	住院到病房				0	38.2	166	24			4	2	5	95	231	2019-03-29	0
1	2	林O岳	R5600	106	205					1	2019-03-29 08:53:00	2019-03-29 13:58:00	3	住院到病房				0	38.4	185	30			4	5	6	95	305	2019-03-29	0
2	4	林O岳	R509	119	204					1	2019-03-29 08:37:00	2019-03-29 11:17:00	1	出院回家				0	38.4	178	25			4	5	6	96	160	2019-03-29	0
2	1	林O岳	J00	110	201					4	2019-03-27 17:06:00	2019-03-27 18:05:00	1	出院回家				0	36.1	121	28			4	5	6	95	59	2019-03-27	0
1	1	林O岳	J069	110	201	R509				1	2019-03-27 16:54:00	2019-03-27 18:56:00	1	出院回家				0	38.5	200	28			4	5	6	97	122	2019-03-27	0
2	18	林O岳	J189	110	202					3	2019-03-27 14:58:00	2019-03-27 17:57:00	3	住院到病房		3531061974	張昱錦診所	0	37.7	123	20	123	90	4	5	6	95	179	2019-03-27	0
1	2	林O岳	K529	111	203	R112				2	2019-03-27 14:12:00	2019-03-27 16:09:00	1	出院回家				0	35.7	170	28			4	5	6	95	117	2019-03-27	0
1	18	林O岳	R079	109	205					3	2019-03-27 13:19:00	2019-03-27 15:09:00	1	出院回家				0	35.7	74	16	128	60	4	5	6	98	110	2019-03-27	0
2	2	林O岳	J00	110	201	R509				1	2019-03-27 10:44:00	2019-03-27 14:08:00	1	出院回家				0	38.8	193	25			4	5	6	94	204	2019-03-27	0
1	12	林O岳	K529	111	203					3	2019-03-27 10:35:00	2019-03-27 17:46:00	1	出院回家				0	36	99	19	121	83	4	5	6	99	431	2019-03-27	0
1	9	林O岳	R42	118	205					3	2019-03-27 09:51:00	2019-03-27 15:32:00	3	住院到病房				0	36.8	101	20	105	75	4	5	6	99	341	2019-03-27	0
1	4	林O岳	J050	110	201					3	2019-03-27 09:19:00	2019-03-27 11:17:00	1	出院回家				0	37.8	149	25			4	5	6	97	118	2019-03-27	0
1	18	林O岳	K529	111	203					3	2019-03-27 07:00:00	2019-03-27 12:22:00	1	出院回家				0	37.1	117	20	111	67	4	5	6	97	322	2019-03-27	0
2	5	林O岳	J0180	110	205	B085	R509			3	2019-03-26 18:12:00	2019-03-26 20:41:00	1	出院回家				0	38.3	146	22			4	5	6	94	149	2019-03-26	0
1	2	林O岳	B085	101	201	R509				2	2019-03-26 18:12:00	2019-03-26 20:41:00	1	出院回家				0	37.5	163	23			4	5	6	99	149	2019-03-26	0
2	3	林O岳	J189	110	202					2	2019-03-26 16:34:00	2019-03-26 22:39:00	3	住院到病房				0	37.8	171	28			4	5	6	92	365	2019-03-26	0
2	5	林O岳	J050	110	201					1	2019-03-26 15:10:00	2019-03-26 17:33:00	1	出院回家				0	38.1	157	25			4	5	6	95	143	2019-03-26	0
1	6	林O岳	J45991	110	205	J00				3	2019-03-26 14:28:00	2019-03-26 15:35:00	1	出院回家				0	36.1	141	23			4	5	6	97	67	2019-03-26	0
1	10	林O岳	K529	111	203					3	2019-03-26 13:04:00	2019-03-26 14:52:00	1	出院回家				0	36.1	91	17	133	77	4	5	6	97	108	2019-03-26	0
2	5	林O岳	J111	110	201	H6690	R509			2	2019-03-26 11:40:00	2019-03-26 20:27:00	1	出院回家	2019032657175170	1532101117	秉坤婦幼醫院	1	35.7	149	24			4	5	6	96	527	2019-03-26	0
1	4	林O岳	J180	110	202					3	2019-03-26 11:30:00	2019-03-26 13:24:00	1	出院回家				0	37.3	134	24			4	5	6	93	114	2019-03-26	0
1	3	林O岳	H6690	108	205	R509				3	2019-03-26 11:06:00	2019-03-26 11:40:00	1	出院回家	2019032865627150	3531171368	侯志龍小兒科診所	1	36.5	139	24			4	5	6	94	34	2019-03-26	0
2	5	林O岳	J189	110	202	J111				3	2019-03-26 08:38:00	2019-03-26 10:17:00	3	住院到病房				0	37.8	142	20			4	5	6	93	99	2019-03-26	0
2	6	林O岳	J45901	110	205					4	2019-03-23 18:11:00	2019-03-23 18:57:00	1	出院回家				0	35.8	90	25			4	5	6	98	46	2019-03-23	0
2	1	林O岳	R509	119	204					1	2019-03-23 17:47:00	2019-03-23 19:40:00	1	出院回家				0	38.2	200	27			4	5	6	99	113	2019-03-23	0
1	1	林O岳	K529	111	203					3	2019-03-23 16:15:00	2019-03-23 17:49:00	1	出院回家				0	36.3	115	25			4	5	6	98	94	2019-03-23	0
1	3	林O岳	J180	110	202	R509				2	2019-03-23 15:12:00	2019-03-23 16:54:00	1	出院回家				0	37.8	145	28			4	5	6	95	102	2019-03-23	0
1	9	林O岳	J189	110	202					3	2019-03-23 13:16:00	2019-03-23 15:32:00	3	住院到病房	2019032321650020	1532100049	聯新國際醫院	1	36.8	124	24	121	90	4	5	6	95	136	2019-03-23	0
1	2	林O岳	R21	118	205	L500				3	2019-03-23 10:55:00	2019-03-23 11:32:00	1	出院回家		3532051954	安泰耳鼻喉科診所	0		116	24			4	5	6	95	37	2019-03-23	0
2	2	林O岳	K2900	111	205	R509				2	2019-03-23 10:00:00	2019-03-23 14:44:00	1	出院回家				0	38	195	25			4	5	6	98	284	2019-03-23	0
1	5	林O岳	J0390	110	201	R509				4	2019-03-23 09:23:00	2019-03-23 10:28:00	1	出院回家				0	38	136	24			4	5	6	99	65	2019-03-23	0
1	2	林O岳	N390	114	205					2	2019-03-23 09:02:00	2019-03-23 14:30:00	3	住院到病房				0	36.1	193	28			4	5	6	98	328	2019-03-23	0
1	16	林O岳	J069	110	201	J111				3	2019-03-22 18:32:00	2019-03-22 19:59:00	1	出院回家				0	37.3	103	20	145	93	4	5	6	99	87	2019-03-22	0
1	4	林O岳	J180	110	202					3	2019-03-22 17:35:00	2019-03-22 19:04:00	3	住院到病房				0	36.4	117	23			4	5	6	97	89	2019-03-22	0
2	2	林O岳	K529	111	203					3	2019-03-22 17:33:00	2019-03-22 22:48:00	1	出院回家				0	35.5	139	23			4	5	6	98	315	2019-03-22	0
1	6	林O岳	J180	110	202					4	2019-03-22 16:38:00	2019-03-22 17:29:00	1	出院回家	2019032278051220	3531064368	吳小兒科診所	1	36.8	130	22			4	5	6	96	51	2019-03-22	0
1	6	林O岳	J189	110	202					3	2019-03-22 16:03:00	2019-03-22 17:55:00	3	住院到病房				0	37.1	121	22			4	5	6	96	112	2019-03-22	0
1	5	林O岳	J111	110	201					3	2019-03-22 12:27:00	2019-03-22 19:55:00	1	出院回家		3531072271	柚子小兒科診所	0	37.6	142	25			4	5	6	99	448	2019-03-22	0
2	18	林O岳	N390	114	205	K5900	R109			3	2019-03-22 11:25:00	2019-03-22 14:45:00	1	出院回家	2019032212851360	3531150323	鐘耳鼻喉科診所	1	37	105	18	118	83	4	5	6	95	200	2019-03-22	0
2	3	林O岳	J180	110	202					3	2019-03-22 10:25:00	2019-03-22 11:07:00	1	出院回家				0	36.5	141	25			4	5	6	95	42	2019-03-22	0
1	4	林O岳	J180	110	202					3	2019-03-22 09:41:00	2019-03-22 11:25:00	1	出院回家		3531072422	莊豐如診所	0	35.5	120	25			4	5	6	96	104	2019-03-22	0
1	7	林O岳	N048	114	205					2	2019-03-22 08:42:00	2019-03-22 12:30:00	3	住院到病房				0	35.8	122	25			4	5	6	92	228	2019-03-22	0
1	10	林O岳	K529	111	203					3	2019-03-22 07:37:00	2019-03-22 15:32:00	1	出院回家				0	36.4	102	23	111	76	4	5	6	96	475	2019-03-22	0
1	2	林O岳	J00	110	201	R509				1	2019-03-22 07:10:00	2019-03-22 11:56:00	1	出院回家				0	39.3	190	30			4	5	6	96	286	2019-03-22	0
2	4	林O岳	J00	110	201					3	2019-03-21 18:31:00	2019-03-21 18:54:00	1	出院回家				0	37	112	24			4	5	6	97	23	2019-03-21	0
1	6	林O岳	J180	110	202					3	2019-03-21 16:53:00	2019-03-21 18:08:00	1	出院回家				0	37.6	109	24	87	65	4	5	6	95	75	2019-03-21	0
2	2	林O岳	J180	110	202					2	2019-03-21 14:38:00	2019-03-21 15:56:00	1	出院回家				0	38	156	28			4	5	6	92	78	2019-03-21	0
2	2	林O岳	H0289	107	205					2	2019-03-21 14:07:00	2019-03-21 14:34:00	1	出院回家				0	36	173	28			4	5	6	97	27	2019-03-21	0
2	5	林O岳	J189	110	202					2	2019-03-21 12:18:00	2019-03-21 16:21:00	3	住院到病房	2019032187340830	1532100049	聯新國際醫院	1	36.5	158	26			4	5	6	97	243	2019-03-21	0
1	1	林O岳	J00	110	201					1	2019-03-21 11:51:00	2019-03-21 13:06:00	1	出院回家				0	38.8	178	25			4	5	6	97	75	2019-03-21	0
2	3	林O岳	J180	110	202	J00				2	2019-03-21 11:51:00	2019-03-21 13:05:00	1	出院回家				0	37.9	176	25			4	5	6	95	74	2019-03-21	0
1	1	林O岳	J180	110	202	R509				2	2019-03-21 11:22:00	2019-03-21 16:41:00	1	出院回家				0	38.4	167	26			4	5	6	93	319	2019-03-21	0
2	9	林O岳	T171XXA	117	205					3	2019-03-21 11:20:00	2019-03-21 12:55:00	1	出院回家				0	36.4	111	22	118	79	4	5	6	98	95	2019-03-21	0
2	1	林O岳	J00	110	201	R509				2	2019-03-21 11:01:00	2019-03-21 13:13:00	1	出院回家		3532051954	安泰耳鼻喉科診所	0	37.7	144	30			4	5	6	95	132	2019-03-21	0
2	15	林O岳	K529	111	203					2	2019-03-21 10:11:00	2019-03-21 18:26:00	1	出院回家				0	36.7	92	20	101	62	4	5	6	99	495	2019-03-21	0
1	6	林O岳	K529	111	203	R112				3	2019-03-21 09:44:00	2019-03-21 11:13:00	1	出院回家				0	35.9	105	22			4	5	6	95	89	2019-03-21	0
2	2	林O岳	L03317	112	205					2	2019-03-21 09:29:00	2019-03-21 13:06:00	3	住院到病房				0	35.9	121	24			4	5	6	95	217	2019-03-21	0
2	4	林O岳	T5894XA	117	205					3	2019-03-21 07:39:00	2019-03-22 15:22:00	1	出院回家		632010014	臺北榮民總醫院桃園分院	0	35.8	99	25			4	5	6	99	1903	2019-03-21	0
2	8	林O岳	R509	119	204	J00				3	2019-03-16 18:34:00	2019-03-16 20:45:00	1	出院回家				0	39.5	140	23			4	5	6	96	131	2019-03-16	0
1	1	林O岳	T18108A	117	205					3	2019-03-16 16:32:00	2019-03-16 17:20:00	1	出院回家				0	37	133	30			4	5	6	96	48	2019-03-16	0
2	6	林O岳	J00	110	201					2	2019-03-16 15:27:00	2019-03-16 15:56:00	1	出院回家				0	37	166	20			4	5	6	96	29	2019-03-16	0
2	2	林O岳	R509	119	204					2	2019-03-16 14:04:00	2019-03-16 21:43:00	1	出院回家				0	37.9	154	23			4	5	6	96	459	2019-03-16	0
1	3	林O岳	J180	110	202	R509				3	2019-03-16 12:56:00	2019-03-16 16:27:00	1	出院回家				0	36.5	117	23			4	5	6	96	211	2019-03-16	0
2	2	林O岳	J00	110	201	R509				2	2019-03-16 12:40:00	2019-03-16 17:00:00	1	出院回家				0	37.6	150	30			4	5	6	96	260	2019-03-16	0
1	2	林O岳	J180	110	202	R509				2	2019-03-16 11:15:00	2019-03-16 13:30:00	1	出院回家				0	38.6	163	22			4	5	6	94	135	2019-03-16	0
1	2	林O岳	J111	110	201					3	2019-03-16 10:29:00	2019-03-16 10:52:00	1	出院回家				0	37.4	112	25			4	5	6	97	23	2019-03-16	0
1	3	林O岳	J309	110	205					4	2019-03-16 09:54:00	2019-03-16 10:26:00	1	出院回家				0	35.8	139	25			4	5	6	98	32	2019-03-16	0
2	14	林O岳	J111	110	201	J00				3	2019-03-16 08:04:00	2019-03-16 09:13:00	1	出院回家				0	38.8	114	17	130	77	4	5	6	96	69	2019-03-16	0
1	13	林O岳	I309	109	205	R079				3	2019-03-16 07:25:00	2019-03-16 09:34:00	3	住院到病房				0	36.8	92	20	119	73	4	5	6	98	129	2019-03-16	0
1	2	林O岳	J00	110	201					2	2019-03-15 06:18:00	2019-03-15 06:44:00	1	出院回家				0	37.5	182	26			4	5	6	93	26	2019-03-15	0
2	3	林O岳	J189	110	202					2	2019-03-15 05:00:00	2019-03-15 08:07:00	3	住院到病房				0	36.7	158	24			4	5	6	93	187	2019-03-15	0
2	6	林O岳	K2900	111	205	R112	K5900			3	2019-03-15 02:24:00	2019-03-15 04:07:00	1	出院回家				0	36.7	107	20			4	5	6	98	103	2019-03-15	0
1	2	林O岳	J00	110	201					2	2019-03-15 01:34:00	2019-03-15 01:57:00	1	出院回家				0	38.5	163	24			4	5	6	93	23	2019-03-15	0
2	4	林O岳	B085	101	201					4	2019-03-14 23:40:00	2019-03-15 05:44:00	3	住院到病房				0	37.6	127	22			4	5	6	95	364	2019-03-14	0
1	1	林O岳	J111	110	201	R509				3	2019-03-14 23:12:00	2019-03-15 00:37:00	1	出院回家				0	37.2	145	22			4	5	6	96	85	2019-03-14	0
2	1	林O岳	R509	119	204					1	2019-03-14 22:48:00	2019-03-15 01:27:00	1	出院回家				0	38.7	190	30			4	5	6	99	159	2019-03-14	0
2	1	林O岳	R509	119	204					1	2019-03-14 22:47:00	2019-03-15 01:28:00	1	出院回家				0	40.1	185	30			4	5	6	99	161	2019-03-14	0
2	7	林O岳	J111	110	201	K5900				3	2019-03-14 21:14:00	2019-03-14 22:48:00	1	出院回家		3532051954	安泰耳鼻喉科診所	0	38	121	22	120	70	4	5	6	97	94	2019-03-14	0
1	5	林O岳	T17308A	117	205					3	2019-03-14 21:06:00	2019-03-14 22:14:00	1	出院回家				0	35	86	20			4	5	6	98	68	2019-03-14	0
1	2	林O岳	J180	110	202	R509				2	2019-03-14 20:41:00	2019-03-14 22:45:00	1	出院回家				0	37.3	158	23			4	5	6	96	124	2019-03-14	0
1	1	林O岳	J111	110	201					2	2019-03-14 20:23:00	2019-03-14 20:52:00	1	出院回家				0	38.5	168	28			4	5	6	98	29	2019-03-14	0
2	14	林O岳	K2900	111	205	R112				3	2019-03-14 20:04:00	2019-03-14 21:20:00	1	出院回家				0	37.2	99	18	121	67	4	5	6	96	76	2019-03-14	0
2	4	林O岳	K529	111	203					2	2019-03-14 06:28:00	2019-03-14 07:06:00	1	出院回家				0	39	164				4	5	6	94	38	2019-03-14	0
1	4	林O岳	J111	110	201	J00				4	2019-03-14 05:09:00	2019-03-14 05:59:00	1	出院回家				0	38.1	129	25			4	5	6	97	50	2019-03-14	0
1	7	林O岳	K5900	111	205	R109				3	2019-03-14 03:49:00	2019-03-14 04:44:00	1	出院回家				0	35.5	82	18			4	5	6	99	55	2019-03-14	0
2	8	林O岳	J189	110	202	J45901	G809			1	2019-03-14 03:25:00	2019-03-14 07:03:00	4	住院到加護				0	39	141	50			4	2	4	78	218	2019-03-14	0
1	5	林O岳	R112	111	203					3	2019-03-14 02:07:00	2019-03-14 03:29:00	1	出院回家				0	35.8	132	22			4	5	6	96	82	2019-03-14	0
1	7	林O岳	K5900	111	205	S0031XA	R109			3	2019-03-14 01:52:00	2019-03-14 03:22:00	1	出院回家				0	36	88	20			4	5	6	95	90	2019-03-14	0
1	2	林O岳	R112	111	203	K5900				3	2019-03-14	2019-03-14 02:14:00	1	出院回家				0	36.5	155	25			4	5	6	94	134	2019-03-14	0
1	2	林O岳	K529	111	203	R112				3	2019-03-13 23:05:00	2019-03-14 01:14:00	1	出院回家				0	35.9	131	21			4	5	6	98	129	2019-03-13	0
1	1	林O岳	N476	114	205					3	2019-03-13 22:48:00	2019-03-14 00:12:00	1	出院回家				0	36.5	122	26			4	5	6	98	84	2019-03-13	0
2	10	林O岳	J00	110	201					3	2019-03-13 22:09:00	2019-03-13 22:32:00	1	出院回家				0	37.8	113	22	126	66	4	5	6	99	23	2019-03-13	0
1	17	林O岳	L03119	112	205	S90519A				3	2019-03-13 21:45:00	2019-03-13 22:37:00	1	出院回家				0	35.6	76	17	117	66	4	5	6	94	52	2019-03-13	0
1	5	林O岳	T171XXA	117	205					3	2019-03-13 21:27:00	2019-03-13 23:48:00	1	出院回家				0	35.8	96	21			4	5	6	98	141	2019-03-13	0
1	4	林O岳	K529	111	203					3	2019-03-13 20:54:00	2019-03-13 22:11:00	1	出院回家				0	35.6	135	20			4	5	6	96	77	2019-03-13	0
1	8	林O岳	K529	111	203	R109				3	2019-03-13 20:46:00	2019-03-13 21:33:00	1	出院回家				0	36.4	89	19			4	5	6	97	47	2019-03-13	0
1	12	林O岳	T17308A	117	205					3	2019-03-13 20:28:00	2019-03-13 22:00:00	1	出院回家		3532090200	徐耳鼻喉科診所	0	36.5	83	18	139	89	4	5	6	99	92	2019-03-13	0
2	7	林O岳	H539	107	205					3	2019-03-13 18:57:00	2019-03-13 22:59:00	1	出院回家				0	36.1	100	22			4	5	6	99	242	2019-03-13	0
2	10	林O岳	J00	110	201					3	2019-03-13 05:48:00	2019-03-13 06:08:00	1	出院回家				0	37.9	127	22	115	71	4	5	6	94	20	2019-03-13	0
1	3	林O岳	R112	111	203					3	2019-03-13 05:16:00	2019-03-13 16:07:00	3	住院到病房				0	35.7	145	28			4	5	6	99	651	2019-03-13	0
1	1	林O岳	J111	110	201	J00				2	2019-03-13 04:47:00	2019-03-13 05:53:00	1	出院回家				0	37.9	159	30			4	5	6	98	66	2019-03-13	0
1	8	林O岳	K2900	111	205	R112				3	2019-03-13 04:03:00	2019-03-13 05:07:00	1	出院回家				0	35.9	110	22	102	57	4	5	6	99	64	2019-03-13	0
2	3	林O岳	J069	110	201					1	2019-03-13 03:10:00	2019-03-13 04:18:00	1	出院回家				0	39.2	172	22			4	5	6	95	68	2019-03-13	0
1	5	林O岳	J189	110	202					4	2019-03-13 02:06:00	2019-03-13 05:59:00	3	住院到病房				0	39.7	143	26	111	68	4	5	6	95	233	2019-03-13	0
1	1	林O岳	B085	101	201					2	2019-03-13 01:38:00	2019-03-13 02:23:00	1	出院回家				0	38.2	174	30			4	5	6	97	45	2019-03-13	0
2	4	林O岳	J00	110	201					2	2019-03-13 01:23:00	2019-03-13 01:54:00	1	出院回家				0	38.1	152	24			4	5	6	95	31	2019-03-13	0
1	6	林O岳	K529	111	203					3	2019-03-13 01:15:00	2019-03-13 03:11:00	1	出院回家				0	40	144	22			4	5	6	97	116	2019-03-13	0
2	2	林O岳	R509	119	204					2	2019-03-12 23:13:00	2019-03-13 09:46:00	1	出院回家				0	39.2	185	30			4	5	6	93	633	2019-03-12	0
1	4	林O岳	K529	111	203					3	2019-03-12 22:37:00	2019-03-13 01:18:00	1	出院回家				0	36	126	24			4	5	6	99	161	2019-03-12	0
2	4	林O岳	L500	112	205					4	2019-03-12 22:29:00	2019-03-12 22:57:00	1	出院回家				0	36.8	117	24			4	5	6	99	28	2019-03-12	0
1	15	林O岳	T17308A	117	205					3	2019-03-12 22:09:00	2019-03-13 00:31:00	1	出院回家		3832071336	安允中醫診所	0	35.6	95	20	151	96	4	5	6	98	142	2019-03-12	0
2	15	林O岳	J111	110	201	J00				3	2019-03-12 22:01:00	2019-03-12 23:25:00	1	出院回家				0	38.6	136	20	116	68	4	5	6	95	84	2019-03-12	0
1	12	林O岳	L500	112	205					3	2019-03-12 21:09:00	2019-03-12 22:43:00	1	出院回家				0	35	80	20	128	96	4	5	6	96	94	2019-03-12	0
1	5	林O岳	H6690	108	205					3	2019-03-12 20:44:00	2019-03-12 21:38:00	1	出院回家				0	36	102	20			4	5	6	96	54	2019-03-12	0
2	3	林O岳	K529	111	203	R109				3	2019-03-12 20:26:00	2019-03-12 21:35:00	1	出院回家				0	36	101	23			4	5	6		69	2019-03-12	0
2	5	林O岳	J180	110	202	R509				3	2019-03-12 19:57:00	2019-03-12 21:46:00	1	出院回家				0	37.1	125	22			4	5	6	95	109	2019-03-12	0
1	2	林O岳	R112	111	203	J00				2	2019-03-12 19:07:00	2019-03-12 19:59:00	1	出院回家				0	37.8	189	30			4	5	6	95	52	2019-03-12	0
2	5	林O岳	J00	110	201					3	2019-03-12 05:50:00	2019-03-12 06:58:00	1	出院回家				0	38.3	147	22			4	5	6	94	68	2019-03-12	0
2	9	林O岳	J45901	110	205	R002				2	2019-03-12 03:50:00	2019-03-12 06:12:00	3	住院到病房				0	37.7	171	25	113	73	4	5	6	90	142	2019-03-12	0
1	1	林O岳	J111	110	201	J00				3	2019-03-12 02:33:00	2019-03-12 03:44:00	1	出院回家				0	37.4	149	25			4	5	6	94	71	2019-03-12	0
1	3	林O岳	J180	110	202	R509				1	2019-03-12 02:14:00	2019-03-12 04:51:00	1	出院回家				0	39.5	208	28			4	5	6	94	157	2019-03-12	0
2	10	林O岳	H6690	108	205					3	2019-03-12 01:57:00	2019-03-12 02:28:00	1	出院回家				0	36	75	18	127	55	4	5	6	98	31	2019-03-12	0
1	4	林O岳	K5900	111	205	R109				3	2019-03-12 01:52:00	2019-03-12 03:08:00	1	出院回家				0	35.6	118	24			4	5	6	98	76	2019-03-12	0
1	1	林O岳	T1590XA	117	205					3	2019-03-11 23:57:00	2019-03-12 00:36:00	1	出院回家				0	35.3	116	24			4	5	6	96	39	2019-03-11	0
1	6	林O岳	J00	110	201					3	2019-03-11 22:56:00	2019-03-11 23:32:00	1	出院回家				0	35.4	133	21			4	5	6	96	36	2019-03-11	0
2	5	林O岳	J219	110	202					3	2019-03-11 22:53:00	2019-03-12 06:11:00	3	住院到病房				0	36.5	142	23			4	5	6	93	438	2019-03-11	0
1	12	林O岳	J189	110	202					3	2019-03-11 22:22:00	2019-03-12 05:54:00	3	住院到病房		3532051856	國欣診所	0	37.3	133	23	133	82	4	5	6	97	452	2019-03-11	0
1	5	林O岳	L500	112	205					3	2019-03-11 21:55:00	2019-03-11 23:34:00	1	出院回家				0	35.9	97	23			4	5	6	96	99	2019-03-11	0
2	6	林O岳	J00	110	201					4	2019-03-11 21:42:00	2019-03-11 23:07:00	1	出院回家				0	35.7	123	23			4	5	6	95	85	2019-03-11	0
1	1	林O岳	K529	111	203					3	2019-03-11 21:09:00	2019-03-12 10:05:00	1	出院回家				0	35.5	137	28			4	5	6	96	776	2019-03-11	0
2	5	林O岳	M609	113	205					4	2019-03-11 19:40:00	2019-03-11 23:35:00	3	住院到病房				0	36.6	109	21			4	5	6	99	235	2019-03-11	0
2	13	林O岳	R51	106	205					3	2019-03-11 19:10:00	2019-03-11 21:20:00	3	住院到病房				0	36.3	92	20	118	73	4	5	6	96	130	2019-03-11	0
1	5	林O岳	J050	110	201					2	2019-03-05 06:00:00	2019-03-05 07:40:00	1	出院回家				0	37.7	163	25			4	5	6	97	100	2019-03-05	0
1	1	林O岳	R509	119	204					2	2019-03-05 03:21:00	2019-03-05 04:19:00	2	拒治療AAD				0	38	151	25			4	5	6	94	58	2019-03-05	0
1	5	林O岳	J111	110	201					3	2019-03-05 00:52:00	2019-03-05 01:56:00	1	出院回家				0	39.2	148	25			4	5	6	99	64	2019-03-05	0
2	5	林O岳	R509	119	204					4	2019-03-05 00:11:00	2019-03-05 01:52:00	1	出院回家				0	36.6	123	23			4	5	6	99	101	2019-03-05	0
1	9	林O岳	J050	110	201					3	2019-03-05 00:06:00	2019-03-05 01:14:00	1	出院回家				0	35.4	65	25	118	76	4	5	6	99	68	2019-03-05	0
2	2	林O岳	K529	111	203					2	2019-03-04 23:36:00	2019-03-05 01:00:00	1	出院回家				0	38.9	167	25			4	5	6	95	84	2019-03-04	0
1	9	林O岳	J00	110	201					3	2019-03-04 23:08:00	2019-03-05 00:33:00	1	出院回家				0	38.3	144	20	95	68	4	5	6	98	85	2019-03-04	0
1	1	林O岳	B085	101	201					2	2019-03-04 22:47:00	2019-03-05 06:12:00	3	住院到病房				0	37	163	24			4	5	6	95	445	2019-03-04	0
1	5	林O岳	B085	101	201					3	2019-03-04 22:46:00	2019-03-04 23:39:00	1	出院回家				0	35.3	81	22			4	5	6	99	53	2019-03-04	0
1	4	林O岳	H00019	107	205	H1030				3	2019-03-04 22:23:00	2019-03-04 22:50:00	1	出院回家				0	35.9	85	20			4	5	6	95	27	2019-03-04	0
1	2	林O岳	R509	119	204					2	2019-03-04 22:02:00	2019-03-05 00:09:00	1	出院回家				0	37.8	185	24			4	5	6	95	127	2019-03-04	0
1	2	林O岳	K529	111	203	A09				2	2019-03-04 21:15:00	2019-03-04 22:31:00	1	出院回家				0	36.8	205	24			4	5	6	94	76	2019-03-04	0
1	4	林O岳	J219	110	202					2	2019-03-04 20:34:00	2019-03-04 21:58:00	1	出院回家				0	37.8	174	30			4	5	6	97	84	2019-03-04	0
1	3	林O岳	J180	110	202					3	2019-03-04 20:22:00	2019-03-04 21:47:00	1	出院回家				0	36	135	30			4	5	6	93	85	2019-03-04	0
1	17	林O岳	R064	105	205	R0602				3	2019-03-04 19:58:00	2019-03-04 21:14:00	1	出院回家				0	35.6	69	18	122	56	4	5	6	97	76	2019-03-04	0
1	4	林O岳	J00	110	201					2	2019-03-04 06:27:00	2019-03-04 06:44:00	1	出院回家				0	38	159	25			4	5	6	93	17	2019-03-04	0
1	12	林O岳	K5900	111	205					4	2019-03-04 05:10:00	2019-03-04 05:43:00	1	出院回家				0	36.3	83	20	112	79	4	5	6	98	33	2019-03-04	0
1	8	林O岳	J111	110	201	J069				3	2019-03-04 05:09:00	2019-03-04 06:59:00	1	出院回家				0	36.9	118	20	109	76	4	5	6	96	110	2019-03-04	0
1	4	林O岳	J180	110	202	G801	R509			4	2019-03-04 04:14:00	2019-03-04 16:26:00	1	出院回家				0	36.6	117	22			4	2	5	97	732	2019-03-04	0
1	5	林O岳	K2900	111	205	K5900				3	2019-03-04 03:36:00	2019-03-04 16:27:00	1	出院回家				0	35.5	119	20			4	5	6	99	771	2019-03-04	0
2	3	林O岳	J219	110	202					3	2019-03-04 02:28:00	2019-03-04 06:12:00	3	住院到病房				0	37.3	148	26			4	5	6	97	224	2019-03-04	0
2	5	林O岳	K2900	111	205	R112				3	2019-03-04 02:11:00	2019-03-04 02:52:00	1	出院回家				0	36.7	118	20			4	5	6	96	41	2019-03-04	0
1	2	林O岳	K529	111	203					1	2019-03-03 23:10:00	2019-03-04 07:00:00	1	出院回家				0	38.9	182	26			4	5	6	95	470	2019-03-03	0
1	2	林O岳	J219	110	202	J45901				2	2019-03-03 22:56:00	2019-03-04 06:34:00	3	住院到病房				0	36.2	164	30			4	5	6	96	458	2019-03-03	0
2	5	林O岳	K599	111	205	R112				3	2019-03-03 22:14:00	2019-03-04	1	出院回家				0	35.9	110	20			4	5	6	96	106	2019-03-03	0
2	8	林O岳	K599	111	205	R109				3	2019-03-03 22:08:00	2019-03-04 00:03:00	1	出院回家				0	36.3	121	18	110	71	4	5	6	96	115	2019-03-03	0
1	2	林O岳	J219	110	202					2	2019-03-03 21:47:00	2019-03-03 23:01:00	1	出院回家				0	36	163	22			4	5	6	99	74	2019-03-03	0
1	3	林O岳	J069	110	201					2	2019-03-03 21:47:00	2019-03-03 23:00:00	1	出院回家				0	38.1	153	26			4	5	6	95	73	2019-03-03	0
2	6	林O岳	J45901	110	205					3	2019-03-03 21:36:00	2019-03-03 23:04:00	1	出院回家				0	37	149	22			4	5	6	94	88	2019-03-03	0
2	15	林O岳	J180	110	202					3	2019-03-03 20:59:00	2019-03-03 21:39:00	1	出院回家				0	36.4	111	18	140	104	4	5	6	95	40	2019-03-03	0
2	9	林O岳	H1030	107	205					3	2019-03-03 20:36:00	2019-03-03 20:56:00	1	出院回家				0	35.3	74	18	105	79	4	5	6	99	20	2019-03-03	0
1	2	林O岳	J069	110	201					2	2019-03-03 20:22:00	2019-03-03 20:38:00	1	出院回家				0	37.5	185	23			4	5	6	98	16	2019-03-03	0
1	8	林O岳	J00	110	201					3	2019-03-03 20:07:00	2019-03-03 20:30:00	1	出院回家				0	37	122	22			4	5	6	96	23	2019-03-03	0
1	15	林O岳	R350	114	205					3	2019-03-03 19:41:00	2019-03-03 20:51:00	1	出院回家				0	35.1	88	17	119	73	4	5	6	96	70	2019-03-03	0
1	4	林O岳	R5601	118	205	J111				3	2019-03-03 05:25:00	2019-03-03 12:23:00	1	出院回家				0	37.4	135	25			4	5	6	95	418	2019-03-03	0
1	8	林O岳	K529	111	203					1	2019-03-03 04:51:00	2019-03-03 06:44:00	3	住院到病房				0	35.9	101	30	77	50	4	5	6	97	113	2019-03-03	0
2	2	林O岳	J180	110	202	J00				2	2019-03-03 04:42:00	2019-03-03 05:37:00	1	出院回家				0	38.7	157	30			4	5	6	97	55	2019-03-03	0
1	1	林O岳	J00	110	201					2	2019-03-03 02:58:00	2019-03-03 04:25:00	1	出院回家				0	37.3	200	30			4	5	6	94	87	2019-03-03	0
1	6	林O岳	J00	110	201					4	2019-03-03 02:18:00	2019-03-03 03:11:00	1	出院回家				0	36.8	105	30			4	5	6	95	53	2019-03-03	0
2	2	林O岳	J00	110	201	R509				2	2019-03-03 01:21:00	2019-03-03 03:08:00	1	出院回家				0	38.4	65	30			4	5	6	98	107	2019-03-03	0
2	9	林O岳	R509	119	204					3	2019-03-03 00:35:00	2019-03-03 04:56:00	1	出院回家				0	38.9	145	25	116	79	4	5	6	96	261	2019-03-03	0
2	3	林O岳	K529	111	203	K5900				3	2019-03-02 23:26:00	2019-03-03 02:44:00	1	出院回家				0	36.3	142	20			4	5	6	93	198	2019-03-02	0
1	1	林O岳	J111	110	201					2	2019-03-02 23:11:00	2019-03-03 01:42:00	2	拒治療AAD				0	38.5	164	30			4	5	6	97	151	2019-03-02	0
2	1	林O岳	J111	110	201	J069				1	2019-03-02 22:56:00	2019-03-03 00:41:00	1	出院回家				0	38.3	208	26			4	5	6	98	105	2019-03-02	0
2	13	林O岳	J180	110	202					2	2019-03-02 22:37:00	2019-03-03 00:38:00	1	出院回家				0	37.1	150	20	121	74	4	5	6	98	121	2019-03-02	0
2	4	林O岳	J00	110	201					3	2019-03-02 22:25:00	2019-03-03 00:05:00	1	出院回家				0	38.5	137	23			4	5	6	98	100	2019-03-02	0
1	7	林O岳	K529	111	203					3	2019-03-02 22:17:00	2019-03-03 10:06:00	1	出院回家				0	36	116	20	112	67	4	5	6	96	709	2019-03-02	0
1	7	林O岳	K529	111	203	K5900				3	2019-03-02 21:46:00	2019-03-02 23:02:00	1	出院回家				0	36	126	22	105	57	4	5	6	99	76	2019-03-02	0
1	4	林O岳	T171XXA	117	205					3	2019-03-02 21:19:00	2019-03-02 22:24:00	1	出院回家				0	35.3	128	22			4	5	6	99	65	2019-03-02	0
2	10	林O岳	H1030	107	205					3	2019-03-02 20:53:00	2019-03-02 21:38:00	1	出院回家				0	35.9	94	21	130	78	4	5	6	96	45	2019-03-02	0
1	10	林O岳	B029	101	205					3	2019-03-02 20:47:00	2019-03-02 21:18:00	1	出院回家				0	35.7	124	22	118	62	4	5	6	97	31	2019-03-02	0
2	5	林O岳	H1030	107	205					2	2019-03-02 20:32:00	2019-03-02 20:52:00	1	出院回家				0	36.9	155	25			4	5	6	98	20	2019-03-02	0
2	3	林O岳	J00	110	201					3	2019-03-02 19:35:00	2019-03-02 22:10:00	1	出院回家				0	36	119	23			4	5	6	95	155	2019-03-02	0
1	1	林O岳	K529	111	203	A09				3	2019-03-02 19:17:00	2019-03-02 22:32:00	3	住院到病房	2019030341326850	3531171368	侯志龍小兒科診所	1	36	136	28			4	5	6	98	195	2019-03-02	0
1	8	林O岳	K5900	111	205					3	2019-03-02 06:09:00	2019-03-02 06:35:00	1	出院回家				0	36.3	120	24			4	5	6	98	26	2019-03-02	0
2	6	林O岳	J111	110	201	J069				2	2019-03-02 04:22:00	2019-03-02 05:33:00	1	出院回家				0	39.3	152	22			4	5	6	94	71	2019-03-02	0
1	3	林O岳	J029	110	205					2	2019-03-02 03:55:00	2019-03-02 04:57:00	1	出院回家				0	38.3	152	22			4	5	6	96	62	2019-03-02	0
1	8	林O岳	K529	111	203					3	2019-03-02 03:12:00	2019-03-02 03:45:00	1	出院回家				0	37.7	112	20			4	5	6	99	33	2019-03-02	0
2	3	林O岳	J00	110	201					3	2019-03-02 01:59:00	2019-03-02 02:21:00	1	出院回家				0	37	128	25			4	5	6	98	22	2019-03-02	0
2	3	林O岳	K529	111	203					3	2019-03-02 00:36:00	2019-03-02 02:03:00	1	出院回家				0	37.1	128	24			4	5	6	98	87	2019-03-02	0
1	16	林O岳	H1030	107	205					3	2019-03-01 23:14:00	2019-03-01 23:39:00	1	出院回家				0	35.6	78	20	127	62	4	5	6	95	25	2019-03-01	0
2	5	林O岳	K529	111	203					3	2019-03-01 22:20:00	2019-03-02 08:06:00	1	出院回家				0	35.7	120	22			4	5	6	96	586	2019-03-01	0
2	3	林O岳	J219	110	202	R040				3	2019-03-01 22:09:00	2019-03-01 23:09:00	1	出院回家				0	36.3	146	24			4	5	6	97	60	2019-03-01	0
1	16	林O岳	J069	110	201	J111				3	2019-03-01 21:30:00	2019-03-01 22:19:00	1	出院回家		3532051856	國欣診所	0	37.2	120	20	124	79	4	5	6	95	49	2019-03-01	0
1	1	林O岳	S01502A	120	205					3	2019-03-01 21:08:00	2019-03-01 21:29:00	1	出院回家				0	35.4	121	23			4	5	6	95	21	2019-03-01	0
2	5	林O岳	M79609	113	205					3	2019-03-01 20:40:00	2019-03-01 21:15:00	1	出院回家				0	37.2	106	20			4	5	6	95	35	2019-03-01	0
2	2	林O岳	R21	118	205					3	2019-03-01 19:41:00	2019-03-01 20:02:00	1	出院回家				0	36.6	149	25			4	5	6	95	21	2019-03-01	0
1	3	謝O璿	R509	119	204					3	2019-03-31 04:45:00	2019-03-31 06:08:00	1	出院回家				0	37.4	121	20			4	5	6	96	83	2019-03-31	0
1	4	謝O璿	J189	110	202					4	2019-03-31 02:51:00	2019-03-31 13:21:00	3	住院到病房				0	37.2	137	20			4	5	5	97	630	2019-03-31	0
1	4	謝O璿	J069	110	201	R509				4	2019-03-31 02:00:00	2019-03-31 02:25:00	1	出院回家				0	35.9	131	20			4	5	6	96	25	2019-03-31	0
2	3	謝O璿	R112	111	203					3	2019-03-31 01:20:00	2019-03-31 15:58:00	1	出院回家				0	36.5	132	25			4	5	6	94	878	2019-03-31	0
1	7	謝O璿	J069	110	201					4	2019-03-31 00:19:00	2019-03-31 01:03:00	1	出院回家				0	38.4	129	22	105	65	4	5	6	96	44	2019-03-31	0
2	2	謝O璿	R509	119	204					3	2019-03-30 23:31:00	2019-03-31 06:24:00	3	住院到病房				0	36.3	145	23			4	5	6	99	413	2019-03-30	0
1	6	謝O璿	R509	119	204					3	2019-03-30 22:23:00	2019-03-31 00:08:00	1	出院回家				0	38.5	137	22			4	5	6	98	105	2019-03-30	0
1	4	謝O璿	J189	110	202	R509				4	2019-03-30 21:23:00	2019-03-30 22:11:00	1	出院回家				0	36.2	129	22			4	5	6	97	48	2019-03-30	0
1	1	謝O璿	J219	110	202					3	2019-03-30 21:18:00	2019-03-30 22:30:00	1	出院回家				0	35.8	131	24			4	5	6	94	72	2019-03-30	0
1	2	謝O璿	B085	101	201					2	2019-03-30 20:48:00	2019-03-31 14:41:00	3	住院到病房				0	37.5	174	25			4	5	6	94	1073	2019-03-30	0
2	3	謝O璿	J069	110	201					3	2019-03-30 20:39:00	2019-03-30 21:04:00	1	出院回家				0	37	112	24			4	5	6	96	25	2019-03-30	0
2	3	謝O璿	R509	119	204					2	2019-03-30 20:37:00	2019-03-30 23:41:00	1	出院回家				0	39.3	150	24			4	5	6	97	184	2019-03-30	0
1	6	謝O璿	J189	110	202	R509				4	2019-03-30 19:36:00	2019-03-30 22:25:00	3	住院到病房				0	37.4	138	22			4	5	6	95	169	2019-03-30	0
1	10	謝O璿	R509	119	204	M791				4	2019-03-30 18:48:00	2019-03-30 21:49:00	3	住院到病房	2019033036404470	3532042197	宏彥親子耳鼻喉科診所	1	37.6	107	20	100	62	4	5	6	96	181	2019-03-30	0
2	4	謝O璿	R509	119	204					1	2019-03-30 18:40:00	2019-03-30 23:20:00	1	出院回家				0	40.6	179	28			4	5	6	97	280	2019-03-30	0
1	14	謝O璿	J111	110	201	R509				3	2019-03-30 05:25:00	2019-03-30 05:51:00	1	出院回家				0	39.6	130	20	111	71	4	5	6	95	26	2019-03-30	0
2	6	謝O璿	A09	101	203					3	2019-03-30 04:06:00	2019-03-30 06:49:00	3	住院到病房				0	37.3	131	22			4	5	6	96	163	2019-03-30	0
1	8	謝O璿	L509	112	205	J069				1	2019-03-30 02:33:00	2019-03-30 03:14:00	1	出院回家				0	37.6	112	20	83	65	4	5	6	96	41	2019-03-30	0
1	10	謝O璿	H6690	108	205					3	2019-03-30 01:48:00	2019-03-30 02:14:00	1	出院回家				0	36	91	18	110	66	4	5	6	98	26	2019-03-30	0
1	1	謝O璿	J101	110	205	R509				3	2019-03-30 00:48:00	2019-03-30 02:34:00	1	出院回家				0	37.8	178	28			4	5	6	99	106	2019-03-30	0
1	3	謝O璿	J180	110	202	R509				3	2019-03-30 00:34:00	2019-03-30 02:31:00	1	出院回家				0	37.4	125	25			4	5	6	92	117	2019-03-30	0
1	6	謝O璿	L509	112	205					3	2019-03-30 00:24:00	2019-03-30 04:50:00	1	出院回家				0	36	104	24			4	5	6	97	266	2019-03-30	0
2	5	謝O璿	H608X9	108	205					3	2019-03-29 23:32:00	2019-03-30	1	出院回家				0	36.4	95	23			4	5	6	94	28	2019-03-29	0
2	2	謝O璿	J050	110	201					2	2019-03-29 22:30:00	2019-03-30 00:03:00	1	出院回家				0	37.4	179	25			4	5	6	92	93	2019-03-29	0
1	1	謝O璿	R509	119	204					2	2019-03-29 22:14:00	2019-03-30 02:12:00	1	出院回家				0	40.1	191	28			4	5	6	95	238	2019-03-29	0
2	1	謝O璿	R21	118	205					3	2019-03-29 21:54:00	2019-03-29 22:19:00	1	出院回家				0	35.9	114	28			4	5	6	96	25	2019-03-29	0
2	7	謝O璿	J189	110	202	R509				4	2019-03-29 21:17:00	2019-03-29 22:46:00	3	住院到病房	2019032903357430	3532052568	陳俊仁親子診所	1	36.8	133	21			4	5	6	95	89	2019-03-29	0
2	10	謝O璿	J189	110	202	R509				3	2019-03-29 19:46:00	2019-03-29 20:18:00	1	出院回家		3532072159	南崁現代診所	0	38.1	138	23	124	96	4	5	6	97	32	2019-03-29	0
2	2	謝O璿	J069	110	201					3	2019-03-27 06:12:00	2019-03-27 06:58:00	1	出院回家				0	37.3	132	26			4	5	6	93	46	2019-03-27	0
2	3	謝O璿	J069	110	201					3	2019-03-27 06:12:00	2019-03-27 06:58:00	1	出院回家				0	36.6	142	24			4	5	6	96	46	2019-03-27	0
2	5	謝O璿	J111	110	201					4	2019-03-27 03:54:00	2019-03-27 04:22:00	1	出院回家				0	37.3	146	24			4	5	6	96	28	2019-03-27	0
1	3	謝O璿	J111	110	201					3	2019-03-27 03:54:00	2019-03-27 04:22:00	1	出院回家				0	36.5	149	25			4	5	6	95	28	2019-03-27	0
1	1	謝O璿	L509	112	205					3	2019-03-27 02:54:00	2019-03-27 03:28:00	1	出院回家				0	35.8	117	24			4	5	6	96	34	2019-03-27	0
1	1	謝O璿	R509	119	204					2	2019-03-27 00:52:00	2019-03-27 04:24:00	1	出院回家				0	38.5	186	26			4	5	6	99	212	2019-03-27	0
1	1	謝O璿	R197	111	205					3	2019-03-27 00:15:00	2019-03-27 00:56:00	1	出院回家				0	35.1	110	25			4	5	6	96	41	2019-03-27	0
2	9	謝O璿	K529	111	203	R109				3	2019-03-26 22:55:00	2019-03-27 00:38:00	1	出院回家				0	37.4	114	21	117	90	4	5	6	99	103	2019-03-26	0
2	2	謝O璿	K529	111	203					2	2019-03-26 22:37:00	2019-03-27 00:14:00	3	住院到病房				0	36.9	192	25			4	5	6	92	97	2019-03-26	0
1	17	謝O璿	M791	113	205					3	2019-03-26 22:09:00	2019-03-26 22:43:00	1	出院回家				0	36.2	80	20	143	85	4	5	6	97	34	2019-03-26	0
2	2	謝O璿	R509	119	204					2	2019-03-26 21:12:00	2019-03-26 23:55:00	1	出院回家				0	38.2	185	25			4	5	6	94	163	2019-03-26	0
2	10	謝O璿	J111	110	201					3	2019-03-26 21:00:00	2019-03-26 21:22:00	1	出院回家				0	36.9	118	23	103	68	4	5	6	96	22	2019-03-26	0
1	8	謝O璿	K529	111	203					3	2019-03-26 19:53:00	2019-03-26 20:32:00	1	出院回家				0	36.3	111	23			4	5	6	99	39	2019-03-26	0
1	12	謝O璿	K529	111	203					3	2019-03-26 19:33:00	2019-03-26 21:53:00	1	出院回家				0	36	77	19	106	62	4	5	6	98	140	2019-03-26	0
1	3	謝O璿	K529	111	203					3	2019-03-26 19:19:00	2019-03-26 21:37:00	1	出院回家				0	36	115	25			4	5	6	98	138	2019-03-26	0
1	8	謝O璿	J45901	110	205					3	2019-03-26 19:04:00	2019-03-26 20:33:00	1	出院回家				0	36.5	137	22			4	5	6	94	89	2019-03-26	0
1	5	謝O璿	J069	110	201					2	2019-03-26 06:44:00	2019-03-26 06:59:00	1	出院回家				0	38.3	152	22			4	5	6	96	15	2019-03-26	0
1	5	謝O璿	J069	110	201	R509				3	2019-03-26 04:31:00	2019-03-26 05:16:00	1	出院回家				0	37.8	114	18			4	5	6	94	45	2019-03-26	0
1	15	謝O璿	N4400	114	205					2	2019-03-26 02:09:00	2019-03-26 04:42:00	3	住院到病房				0	37.1	96	19	156	97	4	5	6	95	153	2019-03-26	0
2	1	謝O璿	J189	110	202					3	2019-03-26 01:45:00	2019-03-26 02:53:00	1	出院回家				0	36.5	144	24			4	5	6	98	68	2019-03-26	0
1	18	謝O璿	R040	108	205					3	2019-03-26 00:57:00	2019-03-26 02:07:00	1	出院回家				0	35.9	90	18	152	68	4	5	6	98	70	2019-03-26	0
1	2	謝O璿	J0390	110	201					2	2019-03-25 23:38:00	2019-03-26 01:28:00	1	出院回家				0	38.3	174	23			4	5	6	98	110	2019-03-25	0
1	3	謝O璿	K529	111	203					3	2019-03-25 23:20:00	2019-03-26 02:37:00	1	出院回家				0	35.2	125	23			4	5	6	97	197	2019-03-25	0
2	4	謝O璿	L03019	112	205					3	2019-03-25 22:53:00	2019-03-26 06:10:00	3	住院到病房				0	35.9	98	23			4	5	6	97	437	2019-03-25	0
2	3	謝O璿	R509	119	204					3	2019-03-25 22:48:00	2019-03-26 10:35:00	1	出院回家				0	36.7	143	25			4	5	6	94	707	2019-03-25	0
2	3	謝O璿	J069	110	201	R040				3	2019-03-25 22:25:00	2019-03-25 22:50:00	1	出院回家				0	35.2	126	23			4	5	6	99	25	2019-03-25	0
1	4	謝O璿	K529	111	203	R112				3	2019-03-25 21:45:00	2019-03-25 23:00:00	1	出院回家				0	35.5	115	25			4	5	6	98	75	2019-03-25	0
1	7	謝O璿	J189	110	202	R05				2	2019-03-25 21:16:00	2019-03-25 22:23:00	1	出院回家				0	37.1	151	20	119	73	4	5	6	98	67	2019-03-25	0
1	8	謝O璿	K529	111	203					3	2019-03-25 21:00:00	2019-03-25 23:32:00	1	出院回家				0	36.8	148	23	114	79	4	5	6	95	152	2019-03-25	0
1	4	謝O璿	N476	114	205					3	2019-03-25 20:50:00	2019-03-25 22:37:00	1	出院回家				0	35.6	93	25			4	5	6	96	107	2019-03-25	0
2	4	謝O璿	K529	111	203					3	2019-03-25 20:24:00	2019-03-25 21:02:00	1	出院回家	2019032868560880	3532070593	顏福順診所	1	37.2	134	23			4	5	6	95	38	2019-03-25	0
1	2	謝O璿	L2089	112	205	R21				3	2019-03-25 19:43:00	2019-03-25 20:46:00	1	出院回家		3531171439	黃紹基診所	0	35.9	136	24			4	5	6	95	63	2019-03-25	0
1	4	謝O璿	H109	107	205					3	2019-03-25 19:17:00	2019-03-25 20:11:00	1	出院回家				0	35.9	106	22			4	5	6	95	54	2019-03-25	0
2	3	謝O璿	J069	110	201	R509				2	2019-03-25 03:43:00	2019-03-25 04:10:00	1	出院回家				0	37.8	188	28			4	5	6	95	27	2019-03-25	0
1	3	謝O璿	J189	110	202	R509				2	2019-03-25 03:05:00	2019-03-25 04:34:00	1	出院回家				0	38.5	165	30			4	5	6	94	89	2019-03-25	0
2	1	謝O璿	R509	119	204					3	2019-03-25 01:55:00	2019-03-25 02:23:00	1	出院回家				0	36.9	149	28			4	5	6	97	28	2019-03-25	0
1	1	謝O璿	J069	110	201	R509				3	2019-03-25 01:37:00	2019-03-25 05:20:00	1	出院回家				0	38.9	189	28			4	5	6	97	223	2019-03-25	0
1	3	謝O璿	L509	112	205					3	2019-03-25 01:16:00	2019-03-25 02:26:00	1	出院回家				0	36.5	133	25			4	5	6	95	70	2019-03-25	0
2	12	謝O璿	K2900	111	205					3	2019-03-25 00:11:00	2019-03-25 01:24:00	1	出院回家				0	36.1	86	22	123	75	4	5	6	98	73	2019-03-25	0
2	8	謝O璿	H608X9	108	205					3	2019-03-25 00:04:00	2019-03-25 00:25:00	1	出院回家				0	35.2	91	19			4	5	6	98	21	2019-03-25	0
2	11	謝O璿	J45901	110	205					1	2019-03-24 23:12:00	2019-03-25 00:20:00	1	出院回家				0	36.6	119	35	133	80	4	5	6	90	68	2019-03-24	0
1	4	謝O璿	H1032	107	205					3	2019-03-24 22:47:00	2019-03-24 23:09:00	1	出院回家				0	35.9	118	25			4	5	6	99	22	2019-03-24	0
1	3	謝O璿	R05	110	201					2	2019-03-24 22:36:00	2019-03-24 23:44:00	1	出院回家				0	38	158	25			4	5	6	94	68	2019-03-24	0
2	4	謝O璿	J45901	110	205					2	2019-03-24 22:16:00	2019-03-24 23:36:00	1	出院回家				0	37.7	167	28			4	5	6	93	80	2019-03-24	0
1	5	謝O璿	H6690	108	205	R040				3	2019-03-24 21:34:00	2019-03-24 21:56:00	1	出院回家				0	36	124	25			4	5	6	94	22	2019-03-24	0
2	5	謝O璿	J0390	110	201					4	2019-03-24 20:51:00	2019-03-24 22:21:00	1	出院回家				0	38.5	146	21			4	5	6	96	90	2019-03-24	0
1	3	謝O璿	J050	110	201	R509				2	2019-03-24 20:39:00	2019-03-24 22:55:00	1	出院回家				0	40.7	197	36			4	5	6	92	136	2019-03-24	0
2	3	謝O璿	H60391	108	205					3	2019-03-24 20:07:00	2019-03-24 20:24:00	1	出院回家				0	36.2	132	21			4	5	6	96	17	2019-03-24	0
1	4	謝O璿	J0390	110	201					4	2019-03-24 19:50:00	2019-03-24 20:15:00	1	出院回家				0	36.7	117	21			4	5	6	98	25	2019-03-24	0
1	4	謝O璿	J069	110	201	R509				2	2019-03-24 19:32:00	2019-03-24 19:48:00	1	出院回家				0	39	161	24			4	5	6	97	16	2019-03-24	0
2	9	謝O璿	J069	110	201	R05				3	2019-03-24 19:23:00	2019-03-24 19:59:00	1	出院回家				0	37	123	18	126	80	4	5	6	96	36	2019-03-24	0
2	5	謝O璿	J189	110	202	R509				4	2019-03-24 18:52:00	2019-03-24 19:54:00	1	出院回家				0	38.2	145	24			4	5	6	95	62	2019-03-24	0
1	12	謝O璿	R109	111	205					3	2019-03-24 05:44:00	2019-03-24 06:29:00	1	出院回家				0	36.5	99	18	114	86	4	5	6	96	45	2019-03-24	0
1	8	謝O璿	R112	111	203	Q203				3	2019-03-24 04:20:00	2019-03-24 05:55:00	1	出院回家				0	35.5	105	20	97	57	4	5	6	99	95	2019-03-24	0
2	2	謝O璿	R509	119	204					2	2019-03-24 03:18:00	2019-03-24 05:16:00	1	出院回家				0	38.2	200	30			4	5	6	92	118	2019-03-24	0
1	4	謝O璿	R509	119	204					3	2019-03-24 01:59:00	2019-03-24 04:08:00	1	出院回家				0	37.3	130	20			4	5	6	98	129	2019-03-24	0
1	2	謝O璿	R112	111	203					4	2019-03-24 01:53:00	2019-03-24 11:28:00	1	出院回家				0	36.7	112	26			4	5	6	97	575	2019-03-24	0
2	14	謝O璿	S0500XA	120	205	T1590XA				3	2019-03-24 01:25:00	2019-03-24 02:28:00	1	出院回家				0	36	100	18	116	71	4	5	6	99	63	2019-03-24	0
2	5	謝O璿	J069	110	201	R509				3	2019-03-24 00:47:00	2019-03-24 01:31:00	1	出院回家				0	36	119	22			4	5	6	98	44	2019-03-24	0
1	0	謝O璿	H60322	108	205					2	2019-03-23 23:43:00	2019-03-24 00:01:00	1	出院回家				0	35.7	165	26			4	5	6	98	18	2019-03-23	0
2	8	謝O璿	L509	112	205					3	2019-03-23 23:19:00	2019-03-24	1	出院回家				0	36.1	99	24	109	69	4	5	6	97	41	2019-03-23	0
1	4	謝O璿	N476	114	205					3	2019-03-23 23:08:00	2019-03-24 06:00:00	3	住院到病房				0	35.6	137	25			4	5	6	99	412	2019-03-23	0
2	2	謝O璿	R112	111	203					2	2019-03-23 22:53:00	2019-03-24 00:59:00	1	出院回家				0	37.5	178	25			4	5	6	98	126	2019-03-23	0
1	16	謝O璿	K529	111	203					3	2019-03-23 22:39:00	2019-03-23 23:12:00	1	出院回家				0	37.2	109	20	137	79	4	5	6	97	33	2019-03-23	0
1	13	謝O璿	R509	119	204					4	2019-03-23 22:19:00	2019-03-23 23:23:00	1	出院回家	2019032363047850	3532022793	黃志焜診所	1	36	61	22	107	75	4	5	6	96	64	2019-03-23	0
1	14	謝O璿	G40909	106	205					3	2019-03-23 22:15:00	2019-03-24 04:11:00	1	出院回家				0	36.1	74	18	126	66	4	5	6	97	356	2019-03-23	0
2	8	謝O璿	J189	110	202	R509				3	2019-03-23 21:57:00	2019-03-23 22:26:00	1	出院回家				0	35.8	97	24	93	58	4	5	6	95	29	2019-03-23	0
1	9	謝O璿	J36	110	201	J0390				3	2019-03-23 20:56:00	2019-03-23 23:40:00	3	住院到病房	2019032344256280	3532030348	鴻昇診所	1	37.3	122	22	119	65	4	5	6	99	164	2019-03-23	0
2	1	謝O璿	R509	119	204					2	2019-03-23 20:23:00	2019-03-23 22:14:00	1	出院回家				0	38.1	169	27			4	5	6	99	111	2019-03-23	0
1	1	謝O璿	J45901	110	205	R0600				2	2019-03-23 18:43:00	2019-03-23 20:31:00	1	出院回家				0	37.3	160	23			4	5	6	96	108	2019-03-23	0
2	4	謝O璿	R509	119	204					3	2019-03-23 05:08:00	2019-03-23 07:39:00	3	住院到病房				0	37.7	120	24			4	5	6	95	151	2019-03-23	0
1	4	謝O璿	R509	119	204					2	2019-03-23 04:56:00	2019-03-23 06:44:00	1	出院回家				0	38.6	158	28			4	5	6	94	108	2019-03-23	0
1	4	謝O璿	R5600	106	205	R509				2	2019-03-23 02:46:00	2019-03-23 09:30:00	1	出院回家				0	38.5	135	24			4	5	6	90	404	2019-03-23	0
1	11	謝O璿	K5900	111	205					3	2019-03-23 02:27:00	2019-03-23 03:25:00	1	出院回家				0	36	102	28	132	69	4	5	6	96	58	2019-03-23	0
2	2	謝O璿	J050	110	201					2	2019-03-23 02:11:00	2019-03-23 06:37:00	3	住院到病房				0	37.8	158	28			4	5	6	94	266	2019-03-23	0
1	3	謝O璿	E162	104	205	R112				3	2019-03-23 00:09:00	2019-03-23 09:52:00	1	出院回家				0	37.2	137	28			4	5	6	99	583	2019-03-23	0
1	4	謝O璿	K5900	111	205	R109				3	2019-03-22 23:21:00	2019-03-23 00:35:00	1	出院回家				0	36	84	20			4	5	6	99	74	2019-03-22	0
1	3	謝O璿	J45901	110	205					3	2019-03-22 23:09:00	2019-03-23 00:43:00	1	出院回家				0	35.7	141	32			4	5	6	93	94	2019-03-22	0
1	2	謝O璿	J189	110	202	R509				3	2019-03-22 23:01:00	2019-03-23 00:16:00	1	出院回家				0	37.8	146	24			4	5	6	96	75	2019-03-22	0
2	2	謝O璿	R112	111	203	R509				3	2019-03-22 22:33:00	2019-03-23 06:32:00	1	出院回家				0	36	144	23			4	5	6	98	479	2019-03-22	0
1	5	謝O璿	J0390	110	201	R509				3	2019-03-22 22:28:00	2019-03-22 23:41:00	1	出院回家				0	39	139	22			4	5	6	96	73	2019-03-22	0
1	2	謝O璿	R509	119	204					2	2019-03-22 22:21:00	2019-03-23 01:22:00	1	出院回家				0	38.5	164	23			4	5	6	95	181	2019-03-22	0
1	16	謝O璿	K5900	111	205					3	2019-03-22 21:40:00	2019-03-23 06:15:00	3	住院到病房				0	36.3	113	20	127	84	4	5	6	99	515	2019-03-22	0
1	3	謝O璿	B085	101	201	R509				3	2019-03-22 21:07:00	2019-03-22 21:33:00	1	出院回家				0	38.4	145	23			4	5	6	95	26	2019-03-22	0
1	1	謝O璿	N390	114	205	R509				2	2019-03-22 20:34:00	2019-03-22 22:28:00	1	出院回家				0	39	193	28			4	5	6	99	114	2019-03-22	0
2	4	謝O璿	J189	110	202	R509				2	2019-03-22 19:53:00	2019-03-22 22:34:00	1	出院回家				0	39.2	155	23			4	5	6	93	161	2019-03-22	0
1	2	謝O璿	K529	111	203					3	2019-03-22 19:01:00	2019-03-22 19:37:00	1	出院回家				0	36.6	128	25			4	5	6	98	36	2019-03-22	0
2	6	謝O璿	R509	119	204					2	2019-03-20 05:39:00	2019-03-20 07:19:00	1	出院回家				0	39	155	22			4	5	6	96	100	2019-03-20	0
2	2	謝O璿	N390	114	205	R509				2	2019-03-20 04:32:00	2019-03-20 06:25:00	1	出院回家				0	38.4	176	30			4	5	6	96	113	2019-03-20	0
2	13	謝O璿	K2900	111	205					3	2019-03-20 03:42:00	2019-03-20 16:21:00	1	出院回家				0	36.4	76	17	135	85	4	5	6	98	759	2019-03-20	0
1	7	謝O璿	K529	111	203					3	2019-03-20 02:50:00	2019-03-20 18:01:00	3	住院到病房				0	36.2	73	20	138	90	4	5	6	99	911	2019-03-20	0
1	5	謝O璿	J069	110	201	R509				4	2019-03-20 02:19:00	2019-03-20 04:39:00	1	出院回家				0	39.3	147	21			4	5	6	97	140	2019-03-20	0
2	3	謝O璿	R509	119	204					4	2019-03-20 01:10:00	2019-03-20 03:11:00	1	出院回家				0	34.8	91	30			4	5	6	99	121	2019-03-20	0
2	18	謝O璿	R55	109	205					3	2019-03-20 01:08:00	2019-03-20 14:10:00	3	住院到病房				0	37	96	18	114	59	4	5	6	94	782	2019-03-20	0
2	4	謝O璿	T50904A	117	205					4	2019-03-20 00:42:00	2019-03-20 01:53:00	1	出院回家				0	36.8	146	35			4	5	6	98	71	2019-03-20	0
1	8	謝O璿	L500	112	205					3	2019-03-19 23:26:00	2019-03-19 23:48:00	1	出院回家				0	35.2	61	20			4	5	6	98	22	2019-03-19	0
2	4	謝O璿	T17208A	117	205					3	2019-03-19 23:25:00	2019-03-20 00:46:00	1	出院回家				0	35.6	107	20			4	5	6	98	81	2019-03-19	0
1	1	謝O璿	J111	110	201	R509				2	2019-03-19 23:14:00	2019-03-20 01:06:00	1	出院回家				0	37.7	179	30			4	5	6	97	112	2019-03-19	0
1	12	謝O璿	R509	119	204					3	2019-03-19 22:34:00	2019-03-19 22:46:00	1	出院回家				0	38	127	22			4	5	6	93	12	2019-03-19	0
1	1	謝O璿	J050	110	201	R509				2	2019-03-19 21:54:00	2019-03-19 23:44:00	1	出院回家				0	38	175	26			4	5	6	97	110	2019-03-19	0
1	4	謝O璿	T171XXA	117	205					3	2019-03-19 21:30:00	2019-03-19 22:54:00	1	出院回家				0	35.6	112	19			4	5	6	98	84	2019-03-19	0
1	13	謝O璿	J069	110	201					3	2019-03-19 20:54:00	2019-03-19 21:57:00	1	出院回家				0	37.2	87	20	111	58	4	5	6	97	63	2019-03-19	0
1	11	謝O璿	J45901	110	205					4	2019-03-19 20:37:00	2019-03-19 21:43:00	1	出院回家				0	35.9	87	21			4	5	6	95	66	2019-03-19	0
2	5	謝O璿	J0390	110	201					3	2019-03-19 20:14:00	2019-03-19 20:44:00	1	出院回家				0	37.3	136	26			4	5	6	94	30	2019-03-19	0
1	2	謝O璿	K5900	111	205	R143				3	2019-03-19 20:08:00	2019-03-19 23:13:00	1	出院回家				0	35.4	128	25			4	5	6	97	185	2019-03-19	0
2	16	謝O璿	R509	119	204	M3219				4	2019-03-19 19:29:00	2019-03-19 21:28:00	1	出院回家				0	39	134	20	139	88	4	5	6	96	119	2019-03-19	0
2	1	謝O璿	R509	119	204					3	2019-03-19 19:15:00	2019-03-19 21:09:00	1	出院回家				0	37.6	133	26			4	5	6	96	114	2019-03-19	0
1	1	謝O璿	J050	110	201					2	2019-03-19 19:10:00	2019-03-19 20:49:00	1	出院回家				0	35.8	161	28			4	5	6	96	99	2019-03-19	0
1	17	謝O璿	J9311	110	205					3	2019-03-19 18:50:00	2019-03-20 12:04:00	3	住院到病房				0	36.3	76	18	154	104	4	5	6	97	1034	2019-03-19	0
1	3	謝O璿	H1030	107	205					3	2019-03-14 18:37:00	2019-03-14 19:06:00	1	出院回家				0	36.5	134	23			4	5	6	97	29	2019-03-14	0
1	1	謝O璿	K529	111	203					2	2019-03-14 17:44:00	2019-03-14 19:07:00	3	住院到病房	2019031472695790	3532072499	無尾熊診所	1	39.8	176	26			4	5	6	95	83	2019-03-14	0
1	2	謝O璿	J180	110	202	B085	R509			2	2019-03-14 17:15:00	2019-03-14 20:06:00	1	出院回家				0	38	193	23			4	5	6	95	171	2019-03-14	0
2	15	謝O璿	K529	111	203					3	2019-03-14 16:52:00	2019-03-14 17:17:00	1	出院回家		3532052362	亮亮耳鼻喉科診所	0	36	111	20	134	92	4	5	6	95	25	2019-03-14	0
1	3	謝O璿	K561	111	205					3	2019-03-14 13:20:00	2019-03-14 21:01:00	3	住院到病房				0	36.3	125	25			4	5	6	94	461	2019-03-14	0
1	14	謝O璿	R5381	118	205	E1010				3	2019-03-14 12:14:00	2019-03-14 15:01:00	3	住院到病房				0	35.9	117	20	139	86	4	5	6	96	167	2019-03-14	0
2	6	謝O璿	J180	110	202	R05	R509			3	2019-03-14 11:12:00	2019-03-14 14:06:00	3	住院到病房				0	36.3	121	20	142	87	4	5	6	96	174	2019-03-14	0
2	9	謝O璿	K3580	111	205	K352				3	2019-03-14 11:06:00	2019-03-14 14:44:00	3	住院到病房				0	37.2	133	19	129	74	4	5	6	96	218	2019-03-14	0
1	3	謝O璿	L509	112	205					3	2019-03-14 10:26:00	2019-03-14 11:09:00	1	出院回家				0	36.6	114	20			4	5	6	96	43	2019-03-14	0
2	1	謝O璿	R112	111	203					3	2019-03-14 10:09:00	2019-03-14 22:35:00	3	住院到病房				0	36.5	137	25			4	5	6	95	746	2019-03-14	0
2	6	謝O璿	R112	111	203	R21	N3001			3	2019-03-14 09:55:00	2019-03-14 13:28:00	1	出院回家	2019031446747990	3532051954	安泰耳鼻喉科診所	1	36.4	118	22	109	78	4	5	6	96	213	2019-03-14	0
2	3	謝O璿	J0390	110	201	R509				3	2019-03-14 09:40:00	2019-03-14 11:19:00	1	出院回家				0	38.7	142	20			4	5	6	95	99	2019-03-14	0
1	7	謝O璿	J45901	110	205					3	2019-03-14 08:38:00	2019-03-14 11:44:00	1	出院回家				0	36.1	134	22	105	76	4	5	6	95	186	2019-03-14	0
1	3	謝O璿	J189	110	202	R509				3	2019-03-14 08:04:00	2019-03-14 13:16:00	3	住院到病房		3532100649	吳英錦小兒科診所	0	36.1	167	20			4	5	6	95	312	2019-03-14	0
1	9	謝O璿	J189	110	202					3	2019-03-14 07:49:00	2019-03-14 09:51:00	3	住院到病房				0	39.3	148	22	111	79	4	5	6	94	122	2019-03-14	0
2	0	謝O璿	T814XXA	117	205					3	2019-03-13 18:12:00	2019-03-13 18:34:00	1	出院回家				0	36.5	146	32			4	5	6	98	22	2019-03-13	0
2	16	謝O璿	K5900	111	205	R109				4	2019-03-13 16:48:00	2019-03-13 19:41:00	1	出院回家				0	35.8	119	18	112	66	4	5	6	97	173	2019-03-13	0
1	3	謝O璿	J189	110	202	J45901				2	2019-03-13 16:41:00	2019-03-13 18:03:00	1	出院回家	2019031357039620	3531066068	軒琪耳鼻喉科診所	1	39.1	174	21			4	5	6	96	82	2019-03-13	0
1	9	謝O璿	J180	110	202	R509				3	2019-03-13 16:24:00	2019-03-13 17:14:00	1	出院回家				0	38	127	20	111	79	4	5	6	94	50	2019-03-13	0
2	7	謝O璿	L509	112	205					3	2019-03-13 16:04:00	2019-03-13 16:48:00	1	出院回家	2019031455175330	3531171528	陽光耳鼻喉科診所	1	37	114	20			4	5	6	97	44	2019-03-13	0
2	18	謝O璿	H608X9	108	205	R509				4	2019-03-13 15:38:00	2019-03-13 18:25:00	3	住院到病房				0	37.8	103	18	106	80	4	5	6	96	167	2019-03-13	0
1	4	謝O璿	R112	111	203					3	2019-03-13 14:09:00	2019-03-13 15:43:00	1	出院回家				0	36.3	121	20			4	5	6	98	94	2019-03-13	0
1	11	謝O璿	K5900	111	205	R112				3	2019-03-13 13:49:00	2019-03-13 21:41:00	1	出院回家				0	36.4	117	20	108	63	4	5	6	93	472	2019-03-13	0
2	2	謝O璿	R509	119	204					2	2019-03-13 13:05:00	2019-03-13 15:26:00	1	出院回家				0	38.9	170	23			4	5	6	94	141	2019-03-13	0
2	2	謝O璿	J0390	110	201					2	2019-03-13 12:40:00	2019-03-13 13:49:00	1	出院回家				0	38.2	199	24			4	5	6	96	69	2019-03-13	0
2	5	謝O璿	J189	110	202	R509				3	2019-03-13 10:59:00	2019-03-13 13:26:00	1	出院回家	2019031258703600	3532072159	南崁現代診所	1	36.4	140	20			4	5	6	96	147	2019-03-13	0
1	8	謝O璿	J189	110	202	R509				3	2019-03-13 10:37:00	2019-03-13 13:15:00	1	出院回家				0	36.1	135	20	127	72	4	5	6	97	158	2019-03-13	0
1	1	謝O璿	R509	119	204	J111				2	2019-03-13 09:07:00	2019-03-13 12:10:00	1	出院回家				0	37.8	228	28			4	5	6	96	183	2019-03-13	0
2	14	謝O璿	J45901	110	205					4	2019-03-13 08:35:00	2019-03-13 09:40:00	1	出院回家				0	36.3	86	20	135	75	4	5	6	97	65	2019-03-13	0
1	5	謝O璿	J189	110	202	R05				3	2019-03-13 08:30:00	2019-03-13 09:38:00	1	出院回家				0	37.9	142	20			4	5	6	95	68	2019-03-13	0
1	15	謝O璿	R109	111	205					3	2019-03-13 07:44:00	2019-03-13 11:27:00	1	出院回家				0	37.6	133	19	133	73	4	5	6	95	223	2019-03-13	0
2	1	謝O璿	R5600	106	205					2	2019-03-13 07:10:00	2019-03-13 16:09:00	1	出院回家				0	39.3	183	30			4	5	6	98	539	2019-03-13	0
2	7	謝O璿	R079	109	205					3	2019-03-12 18:29:00	2019-03-12 21:09:00	2	拒治療AAD				0	36	105	22	101	75	4	5	6	99	160	2019-03-12	0
1	1	謝O璿	G40909	106	205					3	2019-03-12 18:12:00	2019-03-12 21:17:00	3	住院到病房				0	36	135	30			4	5	6	95	185	2019-03-12	0
2	15	謝O璿	T281XXA	117	205					2	2019-03-12 17:53:00	2019-03-12 20:12:00	3	住院到病房				0	36.3	85	17	118	84	4	5	6	99	139	2019-03-12	0
2	1	謝O璿	K5900	111	205					3	2019-03-12 17:25:00	2019-03-12 18:14:00	1	出院回家				0	37.3	125	28			4	5	6	96	49	2019-03-12	0
2	8	謝O璿	R0600	118	205	J111				2	2019-03-12 15:42:00	2019-03-12 19:45:00	2	拒治療AAD				0	36.8	111	25	137	100	4	1	4	91	243	2019-03-12	0
2	3	謝O璿	J45901	110	205					3	2019-03-12 15:05:00	2019-03-12 17:20:00	3	住院到病房	2019031693307230	3531171813	親子耳鼻喉科診所	1	37.4	143	25			4	5	6	93	135	2019-03-12	0
2	16	謝O璿	J180	110	202	R05				3	2019-03-12 14:46:00	2019-03-12 15:52:00	1	出院回家		3531081538	怡兒診所	0	37	130	25	121	104	4	2	5	94	66	2019-03-12	0
2	10	謝O璿	R509	119	204					4	2019-03-12 13:52:00	2019-03-12 14:21:00	1	出院回家				0	38.8	141	22	100	68	4	5	6	98	29	2019-03-12	0
1	4	謝O璿	R509	119	204					3	2019-03-12 13:33:00	2019-03-12 15:46:00	1	出院回家				0	38.4	145	25			4	5	6	97	133	2019-03-12	0
1	3	謝O璿	J189	110	202	R509				3	2019-03-12 13:02:00	2019-03-12 13:36:00	1	出院回家				0	36.7	149	22			4	5	6	95	34	2019-03-12	0
1	2	謝O璿	R509	119	204					2	2019-03-12 11:13:00	2019-03-12 12:48:00	1	出院回家				0	38.5	168	21			4	5	6	97	95	2019-03-12	0
2	6	謝O璿	R51	106	205					3	2019-03-12 10:16:00	2019-03-12 10:46:00	1	出院回家				0	37.1	148	26			4	5	6	97	30	2019-03-12	0
1	4	謝O璿	J45901	110	205	R109				3	2019-03-12 09:31:00	2019-03-12 11:52:00	1	出院回家		3531171484	未來小兒科診所	0	36.2	135	25			4	5	6	95	141	2019-03-12	0
2	3	謝O璿	J189	110	202	R509				1	2019-03-12 08:34:00	2019-03-12 12:02:00	1	出院回家				0	40	190	25			4	5	6	95	208	2019-03-12	0
1	0	謝O璿	R509	119	204					2	2019-03-12 07:26:00	2019-03-12 08:43:00	3	住院到病房				0	38.1	180	28			4	5	6	97	77	2019-03-12	0
2	5	謝O璿	J180	110	202	R509				3	2019-03-11 18:47:00	2019-03-11 22:40:00	1	出院回家				0	38.2	138	24			4	5	6	95	233	2019-03-11	0
2	8	謝O璿	R51	106	205					1	2019-03-11 18:08:00	2019-03-11 21:00:00	1	出院回家				0	36.5	104	22	78	52	4	5	6	98	172	2019-03-11	0
2	2	謝O璿	R112	111	203					3	2019-03-11 17:35:00	2019-03-12 09:39:00	3	住院到病房				0	37	142	21			4	5	6	96	964	2019-03-11	0
1	17	謝O璿	K529	111	203					3	2019-03-11 15:59:00	2019-03-11 16:36:00	1	出院回家				0	36.2	107	20	138	75	4	5	6	96	37	2019-03-11	0
2	1	謝O璿	J069	110	201	R509				2	2019-03-11 15:23:00	2019-03-11 18:39:00	1	出院回家				0	36.7	155	24			4	5	6	99	196	2019-03-11	0
1	6	謝O璿	J45901	110	205					1	2019-03-11 14:21:00	2019-03-11 15:44:00	1	出院回家				0	37.8	150	40	115	77	4	5	6	92	83	2019-03-11	0
2	14	謝O璿	K2900	111	205					3	2019-03-11 13:37:00	2019-03-11 15:11:00	1	出院回家				0	35.4	114	20	99	82	4	5	6	94	94	2019-03-11	0
2	5	謝O璿	J189	110	202					3	2019-03-11 10:45:00	2019-03-11 11:58:00	1	出院回家	2019041042418210	3531143024	宥宥小兒科診所	1	36.5	131	22			4	5	6	96	73	2019-03-11	0
2	10	謝O璿	R509	119	204	G801				2	2019-03-11 09:48:00	2019-03-11 12:09:00	1	出院回家				0	37.7	163	28	112	84	4	1	4	93	141	2019-03-11	0
2	4	謝O璿	J180	110	202	R509				3	2019-03-11 09:37:00	2019-03-11 10:23:00	1	出院回家				0	36.2	133	20			4	5	6	96	46	2019-03-11	0
1	6	謝O璿	N476	114	205					3	2019-03-11 09:20:00	2019-03-11 11:20:00	1	出院回家				0	36.1	110	20	110	69	4	5	6	98	120	2019-03-11	0
2	3	謝O璿	T169XXA	117	205					5	2019-03-10 17:53:00	2019-03-10 19:39:00	2	看診後自離院				0	36.5	127	22			4	5	6	95	106	2019-03-10	0
1	4	謝O璿	R112	111	203					3	2019-03-10 17:47:00	2019-03-10 19:34:00	2	拒治療AAD				0	35.2	134	23			4	5	6	97	107	2019-03-10	0
1	0	謝O璿	T2650XA	117	205					4	2019-03-10 17:40:00	2019-03-10 19:43:00	1	出院回家				0	36.6	159	30			4	5	6	96	123	2019-03-10	0
1	14	謝O璿	K009	111	205					3	2019-03-10 17:07:00	2019-03-10 18:11:00	1	出院回家				0	35.3	52	20	118	73	4	5	6	98	64	2019-03-10	0
1	2	謝O璿	J050	110	201					3	2019-03-10 17:01:00	2019-03-10 18:43:00	1	出院回家				0	35.8	133	24			4	5	6	97	102	2019-03-10	0
2	1	謝O璿	J219	110	202	R509				3	2019-03-10 16:38:00	2019-03-10 18:19:00	1	出院回家	2019031390197400	3531061045	邱欽斌小兒科診所	1	37.3	137	26			4	5	6	99	101	2019-03-10	0
1	0	謝O璿	H608X9	108	205					5	2019-03-10 16:27:00	2019-03-10 16:49:00	1	出院回家				0	36.6	147	28			4	5	6	99	22	2019-03-10	0
1	5	謝O璿	R350	114	205					4	2019-03-10 15:49:00	2019-03-10 17:38:00	1	出院回家				0	36.1	107	22			4	5	6	97	109	2019-03-10	0
1	7	謝O璿	R109	111	205					3	2019-03-10 15:24:00	2019-03-10 20:24:00	1	出院回家				0	35	102	20	121	82	4	5	6	96	300	2019-03-10	0
1	5	謝O璿	J069	110	201					3	2019-03-10 15:08:00	2019-03-10 16:01:00	1	出院回家				0	36.1	126	22			4	5	6	98	53	2019-03-10	0
2	3	謝O璿	R509	119	204	K5900				3	2019-03-10 14:09:00	2019-03-10 15:48:00	1	出院回家				0	36.4	116	22			4	5	6	97	99	2019-03-10	0
2	1	謝O璿	J069	110	201	R05				3	2019-03-10 13:11:00	2019-03-10 13:54:00	1	出院回家				0	36.1	144	22			4	5	6	96	43	2019-03-10	0
1	4	謝O璿	J189	110	202	R05				3	2019-03-10 12:59:00	2019-03-10 14:19:00	1	出院回家				0	35.3	117	22			4	5	6	94	80	2019-03-10	0
1	7	謝O璿	K5900	111	205	J069				3	2019-03-10 12:58:00	2019-03-10 13:47:00	1	出院回家				0	36.2	93	25	96	62	4	5	6	96	49	2019-03-10	0
1	3	謝O璿	J189	110	202	R05				3	2019-03-10 12:33:00	2019-03-10 13:46:00	1	出院回家				0	36.2	130	25			4	5	6	95	73	2019-03-10	0
1	2	謝O璿	R509	119	204					3	2019-03-10 12:31:00	2019-03-10 14:06:00	3	住院到病房				0	37.6	127	25			4	5	6	95	95	2019-03-10	0
2	6	謝O璿	J189	110	202	H608X9	R05			4	2019-03-10 12:19:00	2019-03-10 13:40:00	1	出院回家				0	35.5	106	18			4	5	6	97	81	2019-03-10	0
1	4	謝O璿	L500	112	205					4	2019-03-10 10:31:00	2019-03-10 11:04:00	1	出院回家				0	37.1	114	22			4	5	6	98	33	2019-03-10	0
2	7	謝O璿	J0190	110	201	R509				3	2019-03-10 10:24:00	2019-03-10 11:22:00	1	出院回家				0	38.8	141	22	97	65	4	5	6	95	58	2019-03-10	0
2	4	謝O璿	R509	119	204					3	2019-03-10 10:08:00	2019-03-10 11:36:00	1	出院回家				0	38.8	139	22			4	5	6	95	88	2019-03-10	0
1	10	謝O璿	J45901	110	205	E031				3	2019-03-10 09:38:00	2019-03-10 11:22:00	1	出院回家				0	35	125	28	116	76	4	5	6	94	104	2019-03-10	0
2	3	謝O璿	J189	110	202					3	2019-03-10 08:53:00	2019-03-10 09:30:00	1	出院回家				0	35.9	135	22			4	5	6	95	37	2019-03-10	0
1	9	謝O璿	N390	114	205					4	2019-03-10 07:11:00	2019-03-10 10:53:00	3	住院到病房				0	35.8	119	23			4	5	6	99	222	2019-03-10	0
2	18	謝O璿	J36	110	201	R509				3	2019-03-10 06:47:00	2019-03-10 12:46:00	3	住院到病房				0	37	93	20	103	61	4	5	6	97	359	2019-03-10	0
1	3	謝O璿	J069	110	201	R509				3	2019-03-04 18:42:00	2019-03-04 20:44:00	1	出院回家				0	37.8	122	25			4	5	6	94	122	2019-03-04	0
1	2	謝O璿	J111	110	201	R509				3	2019-03-04 18:41:00	2019-03-04 20:44:00	1	出院回家				0	37.9	131	26			4	5	6	94	123	2019-03-04	0
1	1	謝O璿	R509	119	204					2	2019-03-04 18:13:00	2019-03-04 20:06:00	1	出院回家				0	37.1	177	25			4	5	6	95	113	2019-03-04	0
2	1	謝O璿	L03119	112	205					3	2019-03-04 16:07:00	2019-03-04 16:40:00						0	36.6	120	25			4	5	6	98	33	2019-03-04	0
1	9	謝O璿	G40919	106	205					3	2019-03-04 14:08:00	2019-03-04 15:30:00	3	住院到病房				0	35.8	126	23	100	64	4	2	5	97	82	2019-03-04	0
1	4	謝O璿	R112	111	203					3	2019-03-04 12:52:00	2019-03-04 16:36:00	1	出院回家				0	37.1	147	20			4	5	6	99	224	2019-03-04	0
1	12	謝O璿	J180	110	202	R509				3	2019-03-04 10:54:00	2019-03-04 13:09:00	1	出院回家	2019030463244930	3532072346	李鴻麟診所	1	37.2	74	18	136	96	4	5	6	93	135	2019-03-04	0
1	2	謝O璿	J219	110	202	R0600				2	2019-03-04 09:07:00	2019-03-04 10:24:00	1	出院回家	2019030449020900	3532072506	微笑親子耳鼻喉科診所	1	35	188	28			4	5	6	93	77	2019-03-04	0
2	3	謝O璿	R509	119	204					2	2019-03-04 08:35:00	2019-03-04 10:27:00	1	出院回家				0	36	156	22			4	5	6	97	112	2019-03-04	0
1	1	謝O璿	J069	110	201					2	2019-03-03 18:39:00	2019-03-03 19:26:00	1	出院回家				0	35.2	172	33			4	5	6	95	47	2019-03-03	0
1	4	謝O璿	J309	110	205					5	2019-03-03 18:00:00	2019-03-03 18:38:00	1	出院回家				0	35.5	117	23			4	5	6	97	38	2019-03-03	0
2	4	謝O璿	R05	110	201					3	2019-03-03 17:59:00	2019-03-03 18:45:00	1	出院回家				0	35.7	97	22			4	5	6	96	46	2019-03-03	0
2	1	謝O璿	J00	110	201	R509				2	2019-03-03 17:40:00	2019-03-03 20:14:00	1	出院回家				0	38	165	28			4	5	6	97	154	2019-03-03	0
2	8	謝O璿	K599	111	205	R112				3	2019-03-03 17:15:00	2019-03-03 19:11:00	1	出院回家				0	36	104	20	101	70	4	5	6	96	116	2019-03-03	0
1	4	謝O璿	J050	110	201					3	2019-03-03 17:14:00	2019-03-03 18:36:00	1	出院回家				0	35.9	134	26			4	5	6	94	82	2019-03-03	0
1	1	謝O璿	G40909	106	205					3	2019-03-03 17:02:00	2019-03-03 18:08:00	3	住院到病房				0	36.5	123	28			4	5	6	97	66	2019-03-03	0
1	6	謝O璿	T17208A	117	205					3	2019-03-03 16:43:00	2019-03-03 18:37:00	1	出院回家	2019030377725310	3532012966	鴻林耳鼻喉科診所	1	35.1	129	23			4	5	6	97	114	2019-03-03	0
1	5	謝O璿	J050	110	201					4	2019-03-03 16:12:00	2019-03-03 17:41:00	1	出院回家				0	36.3	128	20			4	5	6	96	89	2019-03-03	0
1	6	謝O璿	J050	110	201					4	2019-03-03 16:11:00	2019-03-03 17:44:00	1	出院回家				0	35.6	125	22			4	5	6	95	93	2019-03-03	0
1	2	謝O璿	K529	111	203					3	2019-03-03 15:31:00	2019-03-03 15:46:00	1	出院回家				0	36.2	135	25			4	5	6	95	15	2019-03-03	0
1	6	謝O璿	R05	110	201	J45901				3	2019-03-03 15:15:00	2019-03-03 17:19:00	1	出院回家				0	36	122	20	102	60	4	5	6	96	124	2019-03-03	0
2	14	謝O璿	K2900	111	205					3	2019-03-03 15:04:00	2019-03-03 17:24:00	3	住院到病房		3532051856	國欣診所	0	35.8	80	19	109	90	4	5	6	98	140	2019-03-03	0
2	10	謝O璿	J189	110	202	R509				3	2019-03-03 14:34:00	2019-03-03 18:42:00	1	出院回家				0	38.4	121	16	111	76	4	5	6	96	248	2019-03-03	0
2	3	謝O璿	J069	110	201					3	2019-03-03 14:08:00	2019-03-03 15:43:00	1	出院回家				0	36	133	21			4	5	6	97	95	2019-03-03	0
1	2	謝O璿	L500	112	205					3	2019-03-03 14:01:00	2019-03-03 15:06:00	1	出院回家				0	35.9	114	23			4	5	6	98	65	2019-03-03	0
2	3	謝O璿	K1120	111	205					3	2019-03-03 14:00:00	2019-03-03 14:22:00	1	出院回家				0	35.8	145	21			4	5	6	97	22	2019-03-03	0
1	4	謝O璿	R509	119	204					3	2019-03-03 13:43:00	2019-03-03 15:19:00	1	出院回家				0	39	143	21			4	5	6	94	96	2019-03-03	0
2	5	謝O璿	R05	110	201					3	2019-03-03 13:10:00	2019-03-03 13:43:00	1	出院回家				0	35	100	25			4	5	6	98	33	2019-03-03	0
1	13	謝O璿	J45901	110	205					3	2019-03-03 13:09:00	2019-03-03 14:32:00	1	出院回家				0	35.8	77	20	121	79	4	5	6	95	83	2019-03-03	0
1	4	謝O璿	R109	111	205					3	2019-03-03 12:00:00	2019-03-03 22:50:00	3	住院到病房				0	37.7	116	20			4	5	6	96	650	2019-03-03	0
1	4	謝O璿	R509	119	204					3	2019-03-03 11:24:00	2019-03-03 16:13:00	3	住院到病房				0	38.8	142	22			4	5	6	96	289	2019-03-03	0
1	1	謝O璿	R05	110	201					3	2019-03-03 11:06:00	2019-03-03 11:22:00	1	出院回家				0	35.6	116	30			4	5	6	97	16	2019-03-03	0
2	6	謝O璿	J069	110	201					3	2019-03-03 10:51:00	2019-03-03 12:19:00	1	出院回家				0	39.1	148	25			4	5	6	94	88	2019-03-03	0
2	14	謝O璿	H81399	108	205					3	2019-03-03 10:18:00	2019-03-03 12:26:00	1	出院回家				0	36.2	115	17	120	80	4	5	6	97	128	2019-03-03	0
2	7	謝O璿	J069	110	201	R05				3	2019-03-03 08:50:00	2019-03-03 09:14:00	1	出院回家				0	36.8	120	19	106	65	4	5	6	98	24	2019-03-03	0
1	4	謝O璿	J050	110	201	J0390				2	2019-03-03 07:51:00	2019-03-03 10:13:00	3	住院到病房				0	37.7	169	25			4	5	6	97	142	2019-03-03	0
2	1	謝O璿	J111	110	201	R509				2	2019-03-03 07:24:00	2019-03-03 10:54:00	1	出院回家				0	38.9	176	30			4	5	6	98	210	2019-03-03	0
1	1	謝O璿	R509	119	204					2	2019-03-03 06:55:00	2019-03-03 08:11:00	1	出院回家				0	37.3	150	30			4	5	6	97	76	2019-03-03	0
1	6	謝O璿	R509	119	204	R109				3	2019-03-02 18:00:00	2019-03-02 19:01:00	1	出院回家	2019030200420470	3532014460	歐小兒科診所	1	38.4	113	22			4	5	6	95	61	2019-03-02	0
1	2	謝O璿	N476	114	205	N509				2	2019-03-02 17:16:00	2019-03-02 20:31:00	1	出院回家				0	35.6	169	25			4	5	6	98	195	2019-03-02	0
1	4	謝O璿	R143	111	205					3	2019-03-02 16:55:00	2019-03-02 18:23:00	1	出院回家				0	35.4	91	25			4	5	6	98	88	2019-03-02	0
1	7	謝O璿	T675XXA	117	205					2	2019-03-02 16:28:00	2019-03-02 18:46:00	1	出院回家				0	36.1	80	22	118	66	2	1	5	96	138	2019-03-02	0
1	10	謝O璿	J189	110	202					3	2019-03-02 16:13:00	2019-03-02 17:00:00	1	出院回家				0	37.3	138	20	128	79	4	5	6	95	47	2019-03-02	0
2	7	謝O璿	K529	111	203	K922				3	2019-03-02 14:15:00	2019-03-02 22:33:00	3	住院到病房				0	35.7	138	22	106	67	4	5	6	98	498	2019-03-02	0
1	2	謝O璿	R5600	106	205	R509				2	2019-03-02 14:04:00	2019-03-02 20:34:00	1	出院回家				0	37.5	185	30			4	5	6	97	390	2019-03-02	0
1	3	謝O璿	R5600	106	205	B085	R509			1	2019-03-02 13:53:00	2019-03-02 20:46:00	1	出院回家				0	38.4	161	24			4	5	6	99	413	2019-03-02	0
1	2	謝O璿	B084	101	201	R509				2	2019-03-02 13:00:00	2019-03-02 13:25:00						0	38	202	28			4	5	6	96	25	2019-03-02	0
2	7	謝O璿	R509	119	204					3	2019-03-02 12:49:00	2019-03-02 14:19:00	1	出院回家	2019031307678870	3531171813	親子耳鼻喉科診所	1	37.2	121	22	151	86	4	5	6	98	90	2019-03-02	0
1	1	謝O璿	R509	119	204					2	2019-03-02 12:36:00	2019-03-02 14:31:00	1	出院回家				0	37.6	162	30			4	5	6	97	115	2019-03-02	0
1	6	謝O璿	J069	110	201					3	2019-03-02 12:20:00	2019-03-02 13:32:00	1	出院回家				0	35.9	106	28			4	5	6	97	72	2019-03-02	0
2	3	謝O璿	J189	110	202					2	2019-03-02 10:58:00	2019-03-02 12:45:00	1	出院回家	2019030289655120	3531062195	林復森耳鼻喉科診所	1	36.1	175	24			4	5	6	92	107	2019-03-02	0
2	6	謝O璿	T17208A	117	205					3	2019-03-02 10:24:00	2019-03-02 10:49:00	1	出院回家				0	35.3	127	22			4	5	6	98	25	2019-03-02	0
2	2	謝O璿	J0390	110	201	R509				3	2019-03-02 09:30:00	2019-03-02 14:15:00	1	出院回家				0	37	138	26			4	5	6	93	285	2019-03-02	0
1	18	謝O璿	M791	113	205					3	2019-03-02 08:20:00	2019-03-02 08:45:00	1	出院回家				0	35.8	88	18	132	81	4	5	6	96	25	2019-03-02	0
1	3	謝O璿	R221	118	205					2	2019-03-02 08:09:00	2019-03-02 09:03:00	1	出院回家				0	35.7	159	22			4	5	6	96	54	2019-03-02	0
1	2	謝O璿	R509	119	204					3	2019-03-02 07:11:00	2019-03-02 12:27:00	1	出院回家				0	38.2	146	24			4	5	6	99	316	2019-03-02	0
1	8	謝O璿	H6690	108	205					3	2019-03-02 07:04:00	2019-03-02 07:23:00	1	出院回家				0	36	102	20			4	5	6	96	19	2019-03-02	0
1	3	廖O鋒	R509	119	204	J180				3	2019-04-28 17:47:00	2019-04-28 20:13:00	1	出院回家				0	36.2	139	25			4	5	6	98	146	2019-04-28	0
2	9	廖O鋒	K529	111	203					3	2019-04-28 17:19:00	2019-04-28 17:28:00	1	出院回家				0	35.8	97	20	118	75	4	5	6	97	9	2019-04-28	0
2	6	廖O鋒	K2900	111	205					3	2019-04-28 17:13:00	2019-04-28 17:24:00	1	出院回家				0	36.9	115	20	99	60	4	5	6	96	11	2019-04-28	0
1	16	廖O鋒	K560	111	205					3	2019-04-28 16:45:00	2019-04-28 22:23:00	2	拒治療AAD				0	37.1	92	20	105	73	4	5	6	95	338	2019-04-28	0
2	11	廖O鋒	J111	110	201					3	2019-04-28 16:00:00	2019-04-28 17:18:00	1	出院回家				0	38.3	143	20	110	82	4	5	6	97	78	2019-04-28	0
1	3	廖O鋒	R509	119	204					3	2019-04-28 15:52:00	2019-04-28 16:40:00	1	出院回家				0	38.5	145	20			4	5	6	93	48	2019-04-28	0
2	5	廖O鋒	J189	110	202					3	2019-04-28 15:45:00	2019-04-28 16:12:00	1	出院回家				0	36.9	140	24			4	5	6	94	27	2019-04-28	0
1	11	廖O鋒	A09	101	203					3	2019-04-28 15:39:00	2019-04-28 17:25:00	1	出院回家				0	36.9	83	20	111	74	4	5	6	96	106	2019-04-28	0
1	4	廖O鋒	T171XXA	117	205					3	2019-04-28 14:09:00	2019-04-28 16:06:00	1	出院回家				0	36	98	23			4	5	6	97	117	2019-04-28	0
2	6	廖O鋒	R042	110	205					3	2019-04-28 13:36:00	2019-04-28 14:45:00	1	出院回家				0	36.5	93	19	114	70	4	5	6	99	69	2019-04-28	0
1	13	廖O鋒	J111	110	201					4	2019-04-28 13:26:00	2019-04-28 15:50:00	1	出院回家				0	38.1	133	20	112	80	4	5	6	96	144	2019-04-28	0
1	6	廖O鋒	L03211	112	205					3	2019-04-28 12:04:00	2019-04-28 12:20:00	1	出院回家				0	36.6	95	19			4	5	6	96	16	2019-04-28	0
2	14	廖O鋒	H16002	107	205	H189				3	2019-04-28 11:28:00	2019-04-28 14:07:00	1	出院回家				0	35.6	96	20	109	55	4	5	6	97	159	2019-04-28	0
1	6	廖O鋒	K5660	111	205	R143				3	2019-04-28 10:54:00	2019-04-28 15:00:00	3	住院到病房	2019042831356650	3532014399	吳鎮宇親子耳鼻喉科診所	1	35.1	127	20	135	79	4	5	6	95	246	2019-04-28	0
2	4	廖O鋒	J209	110	202	R509				4	2019-04-28 10:11:00	2019-04-28 10:59:00	1	出院回家				0	36.3	139	20			4	5	6	96	48	2019-04-28	0
1	1	廖O鋒	B085	101	201					2	2019-04-28 09:50:00	2019-04-28 11:06:00	3	住院到病房	2019042863626280	3532052451	佑心親子診所	1	36.4	167	25			4	5	6	97	76	2019-04-28	0
2	3	廖O鋒	J111	110	201					3	2019-04-28 09:37:00	2019-04-28 10:14:00	1	出院回家				0	37.5	146	20			4	5	6	95	37	2019-04-28	0
1	4	廖O鋒	J180	110	202					2	2019-04-28 09:05:00	2019-04-28 11:56:00	1	出院回家				0	38.2	164	25			4	5	6	93	171	2019-04-28	0
2	0	廖O鋒	R197	111	205					3	2019-04-28 08:39:00	2019-04-28 09:05:00	1	出院回家				0	36.1	156	28			4	5	6	98	26	2019-04-28	0
2	8	廖O鋒	K2900	111	205	R509				2	2019-04-28 08:30:00	2019-04-28 09:57:00	1	出院回家				0	38.4	154	20	105	75	4	5	6	95	87	2019-04-28	0
2	7	廖O鋒	J0390	110	201					2	2019-04-28 08:19:00	2019-04-28 11:06:00	3	住院到病房				0	38.9	165	20	118	87	4	5	6	96	167	2019-04-28	0
1	1	廖O鋒	R05	110	201					3	2019-04-28 07:44:00	2019-04-28 09:22:00	1	出院回家				0	36	145	30			4	5	6	94	98	2019-04-28	0
1	1	廖O鋒	J189	110	202					2	2019-04-25 17:23:00	2019-04-25 18:57:00	3	住院到病房				0	38.4	164	28			4	5	6	99	94	2019-04-25	0
1	14	廖O鋒	G40909	106	205					3	2019-04-25 16:31:00	2019-04-25 19:02:00	3	住院到病房				0	36.2	100	24	127	113	4	5	6	97	151	2019-04-25	0
1	10	廖O鋒	J111	110	201					4	2019-04-25 14:03:00	2019-04-25 14:55:00	1	出院回家				0	38.4	140	20	139	79	4	5	6	97	52	2019-04-25	0
1	11	廖O鋒	R079	109	205					3	2019-04-25 10:49:00	2019-04-25 11:27:00	1	出院回家				0	35.8	110	20	142	97	4	5	6	96	38	2019-04-25	0
1	7	廖O鋒	J111	110	201	J180				3	2019-04-25 10:06:00	2019-04-25 14:26:00	1	出院回家				0	38.5	119	22	130	80	4	5	6	95	260	2019-04-25	0
1	3	廖O鋒	R509	119	204					2	2019-04-25 08:25:00	2019-04-25 09:58:00	1	出院回家				0	39.5	209	25			4	5	6	95	93	2019-04-25	0
1	2	廖O鋒	K5900	111	205					3	2019-04-22 18:46:00	2019-04-22 19:54:00	1	出院回家				0	35.6	125	25			4	5	6	94	68	2019-04-22	0
1	8	廖O鋒	J45901	110	205					3	2019-04-22 18:21:00	2019-04-23 08:36:00	1	出院回家	2019042369749030	3532015421	安美皮膚科耳鼻喉科專科診所	1	37.1	124	25			4	5	6	95	855	2019-04-22	0
1	1	廖O鋒	K529	111	203					2	2019-04-22 17:14:00	2019-04-22 17:32:00	1	出院回家				0	37.8	166	30			4	5	6	98	18	2019-04-22	0
1	12	廖O鋒	R079	109	205					3	2019-04-22 17:11:00	2019-04-22 18:07:00	1	出院回家				0	35.8	82	20	102	72	4	5	6	98	56	2019-04-22	0
2	5	廖O鋒	N390	114	205					3	2019-04-22 15:37:00	2019-04-22 17:41:00	1	出院回家				0	36.5	107	22			4	5	6	94	124	2019-04-22	0
2	4	廖O鋒	L500	112	205					3	2019-04-22 14:46:00	2019-04-22 15:24:00	1	出院回家				0	36.3	132	25			4	5	6	97	38	2019-04-22	0
1	1	廖O鋒	R509	119	204					2	2019-04-22 14:29:00	2019-04-22 18:39:00	1	出院回家				0	38.2	158	29			4	5	6	96	250	2019-04-22	0
1	4	廖O鋒	K2900	111	205					3	2019-04-22 12:48:00	2019-04-22 13:06:00	1	出院回家				0	36.2	107	25			4	5	6	98	18	2019-04-22	0
1	15	廖O鋒	J189	110	202	R509				2	2019-04-22 12:47:00	2019-04-22 14:32:00	3	住院到病房				0	37	150	24	110	100	4	5	6	92	105	2019-04-22	0
1	17	廖O鋒	J9311	110	205					3	2019-04-22 12:13:00	2019-04-22 13:43:00	4	住院到加護				0	36.5	74	17	104	63	4	5	6	99	90	2019-04-22	0
2	0	廖O鋒	K920	111	205	R112				3	2019-04-22 12:08:00	2019-04-22 16:18:00	3	住院到病房				0	36.5	156	28			4	5	6	97	250	2019-04-22	0
1	6	廖O鋒	J180	110	202	R509				4	2019-04-22 10:51:00	2019-04-22 11:27:00	1	出院回家				0	36.9	134	24			4	5	6	97	36	2019-04-22	0
2	9	廖O鋒	R109	111	205					3	2019-04-22 10:32:00	2019-04-22 14:43:00	1	出院回家				0	36.9	102	23	97	47	4	5	6	95	251	2019-04-22	0
1	2	廖O鋒	K529	111	203					3	2019-04-22 10:31:00	2019-04-22 16:01:00	1	出院回家				0	37.2	123	24			4	5	6	96	330	2019-04-22	0
2	1	廖O鋒	R509	119	204					2	2019-04-22 08:34:00	2019-04-22 09:14:00	1	出院回家				0	36	186	28			4	5	6	97	40	2019-04-22	0
1	8	廖O鋒	R51	106	205					3	2019-04-22 08:32:00	2019-04-22 10:22:00	1	出院回家				0	36.4	99	19	217	100	4	5	6	97	110	2019-04-22	0
2	13	廖O鋒	R109	111	205					3	2019-04-22 08:24:00	2019-04-22 08:46:00						0	35.9	113	18	104	83	4	5	6	96	22	2019-04-22	0
2	7	廖O鋒	J189	110	202	R509				1	2019-04-22 07:56:00	2019-04-22 11:32:00	3	住院到病房				0	38.4	163	20	111	68	4	5	6	96	216	2019-04-22	0
2	4	廖O鋒	N390	114	205	R509				2	2019-04-22 07:24:00	2019-04-22 12:57:00	1	出院回家				0	37.3	150	26			4	5	6	95	333	2019-04-22	0
2	18	廖O鋒	F430	105	205					2	2019-04-20 18:20:00	2019-04-20 21:10:00	2	拒治療AAD				0	36.8	80	17	110	72	4	5	6	98	170	2019-04-20	0
1	8	廖O鋒	J111	110	201					3	2019-04-20 18:09:00	2019-04-20 18:30:00	1	出院回家				0	38.6	128	25			4	5	6	99	21	2019-04-20	0
1	16	廖O鋒	E041	104	205					3	2019-04-20 16:50:00	2019-04-20 18:56:00	3	住院到病房	2019042084434450			1	35.9	93	20	144	85	4	5	6	99	126	2019-04-20	0
2	2	廖O鋒	J00	110	201					2	2019-04-20 15:20:00	2019-04-20 15:40:00	1	出院回家				0	37.3	192	26			4	5	6	95	20	2019-04-20	0
1	2	廖O鋒	R509	119	204					3	2019-04-20 14:16:00	2019-04-20 16:12:00	1	出院回家		3531072271	柚子小兒科診所	0	35	110	26			4	5	6	95	116	2019-04-20	0
2	9	廖O鋒	K529	111	203					1	2019-04-20 13:27:00	2019-04-20 17:13:00	1	出院回家				0	35.9	112	20	103	72	4	5	6	30	226	2019-04-20	0
2	2	廖O鋒	R112	111	203					4	2019-04-20 12:58:00	2019-04-20 17:45:00	1	出院回家				0	36.2	106	24			4	5	6	96	287	2019-04-20	0
1	2	廖O鋒	B084	101	201					2	2019-04-20 12:50:00	2019-04-20 13:17:00	1	出院回家				0	36.5	170	26			4	5	6	95	27	2019-04-20	0
1	4	廖O鋒	J180	110	202					3	2019-04-20 09:58:00	2019-04-20 10:55:00	1	出院回家				0	37.7	146	26			4	5	6	92	57	2019-04-20	0
2	2	廖O鋒	R509	119	204					2	2019-04-19 16:01:00	2019-04-19 17:48:00	1	出院回家				0	38.2	145	27			4	5	6	95	107	2019-04-19	0
2	17	廖O鋒	K529	111	203					3	2019-04-19 15:28:00	2019-04-19 16:54:00	1	出院回家				0	36.2	99	20	130	72	4	5	6	99	86	2019-04-19	0
1	1	廖O鋒	R509	119	204					3	2019-04-19 14:40:00	2019-04-19 16:03:00	1	出院回家				0	36.9	132	23			4	5	6	96	83	2019-04-19	0
1	1	廖O鋒	K529	111	203	J0390				2	2019-04-19 13:58:00	2019-04-19 16:44:00	1	出院回家				0	36.9	166	23			4	5	6	98	166	2019-04-19	0
2	2	廖O鋒	J180	110	202	R5600				2	2019-04-19 12:57:00	2019-04-19 16:12:00	3	住院到病房	2019041917986270	1532100049	聯新國際醫院	1	37.7	174	25			4	5	6	94	195	2019-04-19	0
1	11	廖O鋒	K2900	111	205					3	2019-04-19 11:49:00	2019-04-19 12:52:00	1	出院回家				0	37.1	125	20	111	66	4	5	6	95	63	2019-04-19	0
2	5	廖O鋒	R350	114	205					4	2019-04-19 10:03:00	2019-04-19 14:08:00	1	出院回家				0	36.7	123	16			4	5	6	99	245	2019-04-19	0
1	14	廖O鋒	R079	109	205					3	2019-04-19 09:51:00	2019-04-19 10:24:00	1	出院回家				0	36.2	114	16	142	86	4	5	6	96	33	2019-04-19	0
1	5	廖O鋒	R0602	118	205					3	2019-04-18 18:44:00	2019-04-18 22:38:00	3	住院到病房				0	36	145	30			4	5	6	94	234	2019-04-18	0
1	1	廖O鋒	J111	110	201					2	2019-04-18 17:45:00	2019-04-18 21:16:00	3	住院到病房				0	37.7	158	30			4	5	6	98	211	2019-04-18	0
2	7	廖O鋒	R1033	111	205	K5900				3	2019-04-18 17:17:00	2019-04-18 17:50:00	1	出院回家				0	35.8	77	24	94	53	4	5	6	98	33	2019-04-18	0
2	2	廖O鋒	G40909	106	205					2	2019-04-18 16:39:00	2019-04-18 18:27:00	3	住院到病房				0	35.7	177	29			4	5	6	98	108	2019-04-18	0
1	1	廖O鋒	J209	110	202					3	2019-04-18 14:02:00	2019-04-18 15:52:00	1	出院回家		3532102170	文化診所	0	35.8	113	24			4	5	6	97	110	2019-04-18	0
2	18	廖O鋒	R509	119	204	D649				3	2019-04-18 12:18:00	2019-04-18 15:31:00	1	出院回家		3532121826	全心診所	0	37.5	130	20	91	63	4	5	6	98	193	2019-04-18	0
1	5	廖O鋒	R509	119	204					3	2019-04-18 11:44:00	2019-04-18 12:33:00	3	住院到病房	2019041822035050	1532100049	聯新國際醫院	1	36.5	149	22			4	5	6	95	49	2019-04-18	0
2	17	廖O鋒	I609	109	205					2	2019-04-18 11:25:00	2019-04-18 12:32:00	4	住院到加護	2019052844627840	132010014	衛生福利部桃園醫院	1	36.4	78	22	142	105	4	5	6	99	67	2019-04-18	0
1	5	廖O鋒	R509	119	204					3	2019-04-18 11:07:00	2019-04-18 12:47:00	1	出院回家				0	37.6	146	22			4	5	6	95	100	2019-04-18	0
2	5	廖O鋒	J209	110	202					3	2019-04-17 12:29:00	2019-04-17 12:49:00	1	出院回家				0	36.9	117	24			4	5	6	96	20	2019-04-17	0
2	2	廖O鋒	J180	110	202					3	2019-04-17 12:03:00	2019-04-17 12:25:00	1	出院回家				0	37.2	162	26			4	5	6	95	22	2019-04-17	0
1	2	廖O鋒	J219	110	202					2	2019-04-17 07:14:00	2019-04-17 09:18:00	3	住院到病房				0	37.6	158	26			4	5	6	98	124	2019-04-17	0
1	1	廖O鋒	J069	110	201					3	2019-04-14 03:28:00	2019-04-14 03:50:00	1	出院回家				0	37.9	148	24			4	5	6	99	22	2019-04-14	0
1	4	廖O鋒	K2900	111	205					3	2019-04-14 03:15:00	2019-04-14 04:02:00	1	出院回家				0	35.5	127	24			4	5	6	95	47	2019-04-14	0
1	7	廖O鋒	H109	107	205	H1030				3	2019-04-14 02:01:00	2019-04-14 03:37:00	1	出院回家				0	35.5	85	19	100	77	4	5	6	95	96	2019-04-14	0
2	3	廖O鋒	K529	111	203					3	2019-04-14 01:37:00	2019-04-14 02:10:00	1	出院回家				0	35.5	108	22			4	5	6	97	33	2019-04-14	0
1	6	廖O鋒	K2900	111	205					3	2019-04-14 00:37:00	2019-04-14 02:09:00	1	出院回家				0	36.6	120	22			4	5	6	98	92	2019-04-14	0
1	1	廖O鋒	R21	118	205					2	2019-04-14 00:32:00	2019-04-14 02:00:00	1	出院回家				0	36.6	163	24			4	5	6	96	88	2019-04-14	0
1	7	廖O鋒	R509	119	204					3	2019-04-13 23:56:00	2019-04-14 00:13:00	1	出院回家				0	38.7	126	18	97	82	4	5	6	95	17	2019-04-13	0
1	3	廖O鋒	L03818	112	205	N390				3	2019-04-13 23:45:00	2019-04-14 02:59:00	1	出院回家				0	36.1	125	26			4	5	6	94	194	2019-04-13	0
1	5	廖O鋒	H608X9	108	205	H6690				3	2019-04-13 23:14:00	2019-04-13 23:30:00	1	出院回家				0	36.3	105	23			4	5	6	96	16	2019-04-13	0
2	1	廖O鋒	R112	111	203					3	2019-04-13 23:05:00	2019-04-14 06:14:00	3	住院到病房				0	35.8	117	30			4	5	6	96	429	2019-04-13	0
2	13	廖O鋒	J111	110	201					4	2019-04-13 22:54:00	2019-04-13 23:53:00	1	出院回家				0	37.8	136	22	111	74	4	5	6	96	59	2019-04-13	0
2	3	廖O鋒	B341	101	205	R509				3	2019-04-13 22:28:00	2019-04-13 22:57:00	1	出院回家				0	37.3	145	24			4	5	6	94	29	2019-04-13	0
2	1	廖O鋒	R509	119	204					2	2019-04-13 21:56:00	2019-04-14 00:35:00	1	出院回家				0	38.4	173	30			4	5	6	96	159	2019-04-13	0
1	5	廖O鋒	H109	107	205	H01009				4	2019-04-13 21:30:00	2019-04-13 22:18:00	1	出院回家				0	36	108	22			4	5	6	95	48	2019-04-13	0
2	8	廖O鋒	H81399	108	205	R05				3	2019-04-13 21:25:00	2019-04-13 21:43:00	1	出院回家		3532017612	大有耳鼻喉專科診所	0	36.7	98	22	119	83	4	5	6	97	18	2019-04-13	0
2	10	廖O鋒	K0501	111	205					3	2019-04-13 20:47:00	2019-04-13 21:23:00	1	出院回家				0	36.9	90	21	106	70	4	5	6	97	36	2019-04-13	0
1	2	廖O鋒	J0190	110	201					2	2019-04-13 20:20:00	2019-04-13 21:26:00	1	出院回家				0	37.4	166	26			4	5	6	96	66	2019-04-13	0
1	6	廖O鋒	J111	110	201					3	2019-04-13 20:16:00	2019-04-13 20:38:00	1	出院回家				0	38.2	137	25			4	5	6	97	22	2019-04-13	0
1	18	廖O鋒	K039	111	205					3	2019-04-13 20:06:00	2019-04-13 20:20:00	1	出院回家				0	35.5	87	20	162	78	4	5	6	97	14	2019-04-13	0
1	4	廖O鋒	J209	110	202					2	2019-04-13 20:00:00	2019-04-13 21:33:00	1	出院回家				0	38.5	158	26			4	5	6	96	93	2019-04-13	0
2	9	廖O鋒	J0390	110	201					3	2019-04-13 18:57:00	2019-04-13 20:51:00	1	出院回家				0	37.6	126	22	115	68	4	5	6	96	114	2019-04-13	0
2	4	廖O鋒	J069	110	201					3	2019-04-13 01:57:00	2019-04-13 02:27:00	1	出院回家				0	37.7	142	22			4	5	6	93	30	2019-04-13	0
2	15	廖O鋒	R509	119	204					3	2019-04-13 01:55:00	2019-04-13 02:17:00	1	出院回家				0	38.8	113	22	126	78	4	5	6	95	22	2019-04-13	0
1	5	廖O鋒	R509	119	204					3	2019-04-13 00:22:00	2019-04-13 00:50:00	1	出院回家				0	39.8	148	24			4	5	6	96	28	2019-04-13	0
1	7	廖O鋒	J0390	110	201					2	2019-04-12 23:34:00	2019-04-12 23:55:00	1	出院回家				0	39.6	156	23	102	69	4	5	6	98	21	2019-04-12	0
2	5	廖O鋒	R51	106	205					3	2019-04-12 23:08:00	2019-04-13 00:05:00	1	出院回家				0	38	141	24			4	5	6	95	57	2019-04-12	0
1	2	廖O鋒	R509	119	204					3	2019-04-12 22:49:00	2019-04-13 00:20:00	1	出院回家				0	37.2	136	28			4	5	6	94	91	2019-04-12	0
2	1	廖O鋒	R509	119	204					2	2019-04-12 22:38:00	2019-04-13 01:22:00	1	出院回家				0	37.9	172	26			4	5	6	99	164	2019-04-12	0
2	6	廖O鋒	L500	112	205					3	2019-04-12 22:34:00	2019-04-12 23:58:00	1	出院回家				0	36	143	23			4	5	6	98	84	2019-04-12	0
2	2	廖O鋒	K2900	111	205					3	2019-04-12 22:28:00	2019-04-13 01:33:00	1	出院回家				0	35.8	144	24			4	5	6	98	185	2019-04-12	0
1	5	廖O鋒	R509	119	204	J069				3	2019-04-12 22:18:00	2019-04-13 00:15:00	1	出院回家				0	39.3	133	28			4	1	4	98	117	2019-04-12	0
1	1	廖O鋒	K2900	111	205					3	2019-04-12 22:08:00	2019-04-13 00:51:00	1	出院回家				0	36.5	136	29			4	5	6	98	163	2019-04-12	0
1	6	廖O鋒	K529	111	203					3	2019-04-12 21:51:00	2019-04-13 06:13:00	1	出院回家				0	37.2	114	24			4	5	6	94	502	2019-04-12	0
2	7	廖O鋒	K529	111	203					3	2019-04-12 21:45:00	2019-04-12 22:27:00	1	出院回家				0	36	102	24			4	5	6	94	42	2019-04-12	0
1	5	廖O鋒	K529	111	203					3	2019-04-12 21:42:00	2019-04-12 22:20:00	1	出院回家				0	36.7	142	24			4	5	6	96	38	2019-04-12	0
2	2	廖O鋒	J050	110	201					2	2019-04-12 21:35:00	2019-04-13 00:33:00	1	出院回家	2019041238240160	3531171439	黃紹基診所	1	35.9	184	31			4	5	6	97	178	2019-04-12	0
2	1	廖O鋒	T8130XA	117	205					3	2019-04-12 21:02:00	2019-04-12 22:00:00	1	出院回家				0	35.6	146	28			4	5	6	95	58	2019-04-12	0
1	3	廖O鋒	K529	111	203					3	2019-04-12 20:57:00	2019-04-13 06:14:00	1	出院回家		3532082520	羅久勝小兒專科診所	0	36.3	110	24			4	5	6	98	557	2019-04-12	0
1	8	廖O鋒	K599	111	205					3	2019-04-12 20:52:00	2019-04-13 00:19:00	1	出院回家				0	36.3	103	22	134	101	4	5	6	98	207	2019-04-12	0
2	5	廖O鋒	R509	119	204					3	2019-04-12 20:29:00	2019-04-12 21:44:00	1	出院回家				0	37.5	139	24			4	5	6	96	75	2019-04-12	0
1	3	廖O鋒	J180	110	202					3	2019-04-12 19:53:00	2019-04-12 20:46:00	1	出院回家	2019060196357200	3532051856	國欣診所	1	37.6	115	26			4	5	6	95	53	2019-04-12	0
2	2	廖O鋒	K529	111	203					3	2019-04-12 19:39:00	2019-04-12 23:11:00	1	出院回家				0	37.3	146	25			4	5	6	98	212	2019-04-12	0
2	3	廖O鋒	R509	119	204	J180	B302			3	2019-04-12 01:06:00	2019-04-12 02:54:00	1	出院回家				0	37.5	146	25			4	5	6	96	108	2019-04-12	0
2	4	廖O鋒	R509	119	204					3	2019-04-12 01:01:00	2019-04-12 03:03:00	1	出院回家				0	38.3	146	23			4	5	6	97	122	2019-04-12	0
1	4	廖O鋒	K2900	111	205					3	2019-04-12 00:41:00	2019-04-12 02:18:00	1	出院回家				0	36	120	22			4	5	6	95	97	2019-04-12	0
1	5	廖O鋒	R509	119	204					3	2019-04-12 00:17:00	2019-04-12 00:56:00	1	出院回家				0	37.3	148	23			4	5	6	95	39	2019-04-12	0
1	2	廖O鋒	L259	112	205	L22				2	2019-04-12 00:10:00	2019-04-12 00:41:00	1	出院回家				0	35.2	163	22			4	5	6	92	31	2019-04-12	0
1	14	廖O鋒	R509	119	204					3	2019-04-11 23:42:00	2019-04-12 00:11:00	1	出院回家				0	36.6	86	20	114	89	4	5	6	96	29	2019-04-11	0
2	6	廖O鋒	J189	110	202	R509				2	2019-04-11 23:04:00	2019-04-12 06:02:00	3	住院到病房				0	39.1	177	20			4	5	6	99	418	2019-04-11	0
1	2	廖O鋒	J0190	110	201					3	2019-04-11 22:27:00	2019-04-11 23:47:00	1	出院回家				0	36.8	148	24			4	5	6	95	80	2019-04-11	0
2	7	廖O鋒	J111	110	201	R509				4	2019-04-11 21:49:00	2019-04-11 23:46:00	1	出院回家				0	37.1	147	20			4	5	6	96	117	2019-04-11	0
1	13	廖O鋒	G63	106	205					3	2019-04-11 21:28:00	2019-04-11 22:58:00	3	住院到病房				0	35.6	94	18	144	98	4	5	6	98	90	2019-04-11	0
1	1	廖O鋒	R509	119	204					1	2019-04-11 21:26:00	2019-04-12 00:32:00	1	出院回家				0	38.4	199	24			4	5	6	96	186	2019-04-11	0
2	2	廖O鋒	K2900	111	205					3	2019-04-11 21:22:00	2019-04-11 23:03:00	1	出院回家				0	35	145	22			4	5	6	96	101	2019-04-11	0
2	2	廖O鋒	R5601	118	205					3	2019-04-11 20:58:00	2019-04-11 22:07:00	3	住院到病房		1532011154	敏盛綜合醫院	0	36	135	20			4	5	6	98	69	2019-04-11	0
1	14	廖O鋒	R42	118	205					3	2019-04-11 19:50:00	2019-04-11 22:45:00	1	出院回家				0	35	83	18	142	99	4	5	6	98	175	2019-04-11	0
1	1	廖O鋒	R509	119	204					2	2019-04-11 19:37:00	2019-04-11 22:10:00	2	拒治療AAD				0	38.9	141	23			4	5	6	99	153	2019-04-11	0
2	2	廖O鋒	R5600	106	205					2	2019-04-11 19:36:00	2019-04-12 03:43:00	1	出院回家		1531071030	仁愛醫院	0	36.5	163	22			4	5	6	96	487	2019-04-11	0
1	2	廖O鋒	J180	110	202					2	2019-04-11 19:24:00	2019-04-11 23:30:00	1	出院回家		3532027234	長春診所	0	37.3	159	23			4	5	6	95	246	2019-04-11	0
1	6	廖O鋒	J180	110	202					4	2019-04-11 19:03:00	2019-04-11 20:29:00	1	出院回家		3532051856	國欣診所	0	37.3	122	23			4	5	6	95	86	2019-04-11	0
2	5	廖O鋒	J069	110	201					2	2019-04-11 03:03:00	2019-04-11 03:35:00	1	出院回家				0	36.9	154	24			4	5	6	96	32	2019-04-11	0
1	18	廖O鋒	H16149	107	205	T1590XA				3	2019-04-10 23:35:00	2019-04-11 00:41:00	1	出院回家				0	35.5	78	19	126	73	4	5	6	97	66	2019-04-10	0
1	1	廖O鋒	L259	112	205	R143				2	2019-04-10 22:46:00	2019-04-10 23:27:00	1	出院回家				0	36	158	30			4	5	6	99	41	2019-04-10	0
1	10	廖O鋒	K529	111	203					3	2019-04-10 21:53:00	2019-04-10 22:11:00	1	出院回家				0	36.5	111	20	110	58	4	5	6	97	18	2019-04-10	0
1	2	廖O鋒	K529	111	203	R509				3	2019-04-10 21:06:00	2019-04-10 22:20:00	1	出院回家				0	37.5	122	27			4	5	6	98	74	2019-04-10	0
2	1	廖O鋒	K529	111	203					2	2019-04-10 21:04:00	2019-04-11 00:31:00	1	出院回家		3532051856	國欣診所	0	37.1	179	26			4	5	6	99	207	2019-04-10	0
1	10	廖O鋒	R079	109	205					3	2019-04-10 20:20:00	2019-04-10 20:58:00	1	出院回家				0	35.4	91	19	111	64	4	5	6	96	38	2019-04-10	0
1	1	廖O鋒	R509	119	204					2	2019-04-10 19:51:00	2019-04-10 22:05:00	1	出院回家				0	38	164	25			4	5	6	99	134	2019-04-10	0
1	8	廖O鋒	K2900	111	205					3	2019-04-10 19:38:00	2019-04-10 20:05:00	1	出院回家				0	37.4	101	24	91	54	4	5	6	97	27	2019-04-10	0
1	4	廖O鋒	J069	110	201	R509				3	2019-04-10 18:55:00	2019-04-10 20:48:00	1	出院回家				0	38	138	25			4	5	6	94	113	2019-04-10	0
2	17	廖O鋒	K2900	111	205					3	2019-04-10 18:46:00	2019-04-10 19:14:00	1	出院回家				0	37.8	109	20	122	69	4	5	6	96	28	2019-04-10	0
1	3	廖O鋒	R509	119	204					2	2019-04-06 06:00:00	2019-04-06 06:18:00	1	出院回家				0	38.3	152	25			4	5	6	95	18	2019-04-06	0
1	4	廖O鋒	K529	111	203					3	2019-04-06 03:44:00	2019-04-06 05:54:00	1	出院回家				0	36.1	126	26			4	5	6	97	130	2019-04-06	0
2	4	廖O鋒	R05	110	201					3	2019-04-06 03:32:00	2019-04-06 03:48:00	1	出院回家				0	35.9	113	25			4	5	6	97	16	2019-04-06	0
2	17	廖O鋒	H1030	107	205					3	2019-04-06 03:28:00	2019-04-06 04:05:00	1	出院回家				0	36.2	102	20	128	85	4	5	6	95	37	2019-04-06	0
2	7	廖O鋒	T182XXA	117	205					3	2019-04-06 01:29:00	2019-04-06 02:35:00	1	出院回家				0	36.8	99	25			4	5	6	98	66	2019-04-06	0
1	5	廖O鋒	J180	110	202	R509				2	2019-04-06 00:47:00	2019-04-06 01:15:00	1	出院回家				0	38.1	150	27			4	5	6	95	28	2019-04-06	0
2	13	廖O鋒	J209	110	202					4	2019-04-06 00:15:00	2019-04-06 01:06:00	1	出院回家				0	35.6	108	18	128	84	4	5	6	97	51	2019-04-06	0
1	4	廖O鋒	J069	110	201	R509				4	2019-04-06 00:01:00	2019-04-06 00:28:00	1	出院回家				0	37.5	139	25			4	5	6	95	27	2019-04-06	0
2	17	廖O鋒	M549	113	205					3	2019-04-05 23:26:00	2019-04-06 00:31:00	1	出院回家				0	37	99	20	111	66	4	5	6	99	65	2019-04-05	0
1	7	廖O鋒	R509	119	204					3	2019-04-05 23:01:00	2019-04-06 01:14:00	1	出院回家				0	37.8	138	25	111	74	4	5	6	95	133	2019-04-05	0
1	2	廖O鋒	B085	101	201	R509				2	2019-04-05 22:56:00	2019-04-06 01:17:00	1	出院回家				0	38.5	202	27			4	5	6	97	141	2019-04-05	0
2	1	廖O鋒	N390	114	205	R509				2	2019-04-05 22:48:00	2019-04-06 01:26:00	1	出院回家				0	38	157	28			4	5	6	95	158	2019-04-05	0
2	8	廖O鋒	K529	111	203	R1033				3	2019-04-05 22:43:00	2019-04-05 23:51:00	1	出院回家				0	36.4	100	25	106	76	4	5	6	96	68	2019-04-05	0
1	2	廖O鋒	R5600	106	205	R509				2	2019-04-05 22:10:00	2019-04-06 06:01:00	1	出院回家				0	38.8	159	25			4	5	6	95	471	2019-04-05	0
2	5	廖O鋒	J111	110	201	R509				2	2019-04-05 21:27:00	2019-04-05 22:53:00	1	出院回家				0	39.7	169	24	96		4	5	6		86	2019-04-05	0
1	14	廖O鋒	G510	106	205					3	2019-04-05 20:56:00	2019-04-05 21:22:00	1	出院回家				0	36.5	89	20	156	92	4	5	6	99	26	2019-04-05	0
2	1	廖O鋒	R197	111	205					3	2019-04-05 20:34:00	2019-04-05 21:12:00	1	出院回家				0	35	111	25			4	5	6	98	38	2019-04-05	0
2	17	廖O鋒	L03211	112	205	J0390				3	2019-04-05 20:28:00	2019-04-05 21:53:00	3	住院到病房	2019040505818720	3531161666	弘森診所	1	36.5	120	20	145	96	4	5	6	99	85	2019-04-05	0
2	4	廖O鋒	R509	119	204					2	2019-04-05 20:22:00	2019-04-05 22:00:00	1	出院回家				0	36.6	160	22			4	5	6	94	98	2019-04-05	0
1	4	廖O鋒	J069	110	201					3	2019-04-05 20:14:00	2019-04-05 22:04:00	1	出院回家				0	35.8	139	22			4	5	6	94	110	2019-04-05	0
1	2	廖O鋒	B085	101	201	R509				2	2019-04-05 19:46:00	2019-04-05 21:55:00	1	出院回家				0	37.7	189	22			4	5	6	98	129	2019-04-05	0
1	5	廖O鋒	R509	119	204	H6690	J0190	R143		3	2019-04-05 19:34:00	2019-04-06 00:18:00	1	出院回家				0	39.4	138	22			4	5	6	97	284	2019-04-05	0
2	1	廖O鋒	J219	110	202					2	2019-04-05 19:03:00	2019-04-05 21:18:00	1	出院回家				0	36.8	154	24			4	5	6	94	135	2019-04-05	0
1	15	廖O鋒	N1330	114	205	R1033				3	2019-04-05 18:41:00	2019-04-05 20:49:00	1	出院回家				0	35.5	108	20	157	101	4	5	6	96	128	2019-04-05	0
1	2	廖O鋒	K2900	111	205					2	2019-04-05 02:50:00	2019-04-05 07:48:00	1	出院回家				0	38.1	169	23			4	5	6	98	298	2019-04-05	0
2	5	廖O鋒	K2900	111	205					3	2019-04-05 02:50:00	2019-04-05 07:48:00	1	出院回家				0	36.7	109	22			4	5	6	97	298	2019-04-05	0
2	7	廖O鋒	H6690	108	205					3	2019-04-05 00:50:00	2019-04-05 01:11:00	1	出院回家				0	36.2	114	18	114	77	4	5	6	95	21	2019-04-05	0
2	7	廖O鋒	J111	110	201	R509				3	2019-04-05 00:42:00	2019-04-05 02:19:00	1	出院回家				0	37	106	18	96	62	4	5	6	96	97	2019-04-05	0
1	10	廖O鋒	J111	110	201	R509				4	2019-04-04 23:52:00	2019-04-05 00:52:00	1	出院回家				0	36.3	107	20	117	90	4	5	6	99	60	2019-04-04	0
2	1	廖O鋒	K529	111	203					2	2019-04-04 23:38:00	2019-04-05 06:03:00	3	住院到病房				0	38.3	160	29			4	5	6	95	385	2019-04-04	0
1	3	廖O鋒	J111	110	201					3	2019-04-04 22:47:00	2019-04-04 23:03:00	1	出院回家				0	35.6	118	20	116	78	4	5	6	97	16	2019-04-04	0
1	18	廖O鋒	K3580	111	205					3	2019-04-04 21:09:00	2019-04-04 22:35:00	3	住院到病房				0	36.6	72	18	118	77	4	5	6	97	86	2019-04-04	0
2	4	廖O鋒	R509	119	204					4	2019-04-04 20:21:00	2019-04-04 21:59:00	1	出院回家				0	38.9	139	23			4	5	6	96	98	2019-04-04	0
2	16	廖O鋒	K922	111	205					3	2019-04-04 19:14:00	2019-04-04 21:40:00	1	出院回家				0	35.8	89	20	123	88	4	5	6	99	146	2019-04-04	0
2	1	廖O鋒	N390	114	205					2	2019-04-04 18:57:00	2019-04-04 21:59:00	1	出院回家		3532012635	謝秋梅診所	0	38.5	177	29			4	5	6	97	182	2019-04-04	0
2	6	廖O鋒	K5900	111	205	K529				3	2019-04-04 01:44:00	2019-04-04 03:20:00	1	出院回家				0	38.1	127	22			4	5	6	97	96	2019-04-04	0
2	6	廖O鋒	J209	110	202					3	2019-04-04 01:28:00	2019-04-04 01:49:00	1	出院回家				0	36	101	22			4	5	6	94	21	2019-04-04	0
1	4	廖O鋒	J069	110	201					3	2019-04-04 00:39:00	2019-04-04 01:01:00	1	出院回家				0	37.7	144	23			4	5	6	94	22	2019-04-04	0
1	7	廖O鋒	H1030	107	205					3	2019-04-04 00:35:00	2019-04-04 01:09:00	1	出院回家				0	36	82	20	101	76	4	5	6	99	34	2019-04-04	0
2	4	廖O鋒	R112	111	203					3	2019-04-04 00:25:00	2019-04-04 00:49:00	1	出院回家				0	35.6	108	24			4	5	6	96	24	2019-04-04	0
1	2	廖O鋒	K2900	111	205	K5900				3	2019-04-03 23:30:00	2019-04-04 01:07:00	1	出院回家				0	36.3	120	24			4	5	6	97	97	2019-04-03	0
2	1	廖O鋒	R509	119	204					2	2019-04-03 23:23:00	2019-04-04 01:36:00	1	出院回家				0	38.9	167	28			4	5	6	93	133	2019-04-03	0
2	3	廖O鋒	J069	110	201	R509				2	2019-04-03 23:09:00	2019-04-04 01:59:00	1	出院回家				0	38.9	151	24			4	5	6	99	170	2019-04-03	0
2	7	廖O鋒	R143	111	205					3	2019-04-03 22:26:00	2019-04-04 00:09:00	1	出院回家				0	36.1	121	20	113	63	4	5	6	98	103	2019-04-03	0
2	1	廖O鋒	R509	119	204					3	2019-04-03 22:16:00	2019-04-04 01:10:00	1	出院回家				0	38.7	176	25			4	5	6	98	174	2019-04-03	0
2	4	廖O鋒	J069	110	201	R112				3	2019-04-03 21:06:00	2019-04-03 21:33:00	1	出院回家				0	35.9	106	22			4	5	6	97	27	2019-04-03	0
1	1	廖O鋒	R509	119	204					2	2019-04-03 21:03:00	2019-04-04 00:34:00	1	出院回家				0	35.8	161	23			4	5	6	99	211	2019-04-03	0
2	5	廖O鋒	E1065	104	205					3	2019-04-03 20:46:00	2019-04-03 22:43:00	3	住院到病房	2019040312117170	1532100049	聯新國際醫院	1	36.5	128	26			4	5	6	99	117	2019-04-03	0
1	16	廖O鋒	K2900	111	205	J069				3	2019-04-03 19:56:00	2019-04-03 20:55:00	1	出院回家				0	38.1	125	20	133	75	4	5	6	97	59	2019-04-03	0
2	7	廖O鋒	H6690	108	205					3	2019-04-03 19:33:00	2019-04-03 20:00:00	1	出院回家				0	37.5	105	26	119	86	4	5	6	98	27	2019-04-03	0
2	1	廖O鋒	K561	111	205					3	2019-04-03 06:27:00	2019-04-03 13:59:00	3	住院到病房	2019040349786620	532090029	國軍桃園總醫院附設民眾診療服務處	1	35.6	144	28			4	5	6	98	452	2019-04-03	0
1	1	廖O鋒	R509	119	204					2	2019-04-03 04:16:00	2019-04-03 06:34:00	1	出院回家				0	38.8	180	25			4	5	6	95	138	2019-04-03	0
2	1	廖O鋒	R509	119	204					2	2019-04-03 02:47:00	2019-04-03 05:02:00	1	出院回家				0	38.3	150	26			4	5	6	96	135	2019-04-03	0
1	0	廖O鋒	R0602	118	205					3	2019-04-03 01:52:00	2019-04-03 03:16:00	1	出院回家				0	37.5	158	35			4	5	6	97	84	2019-04-03	0
1	4	廖O鋒	K2900	111	205	R112				3	2019-04-03 01:26:00	2019-04-03 13:39:00	3	住院到病房				0	36.7	133	22			4	5	6	96	733	2019-04-03	0
2	5	廖O鋒	R143	111	205					3	2019-04-03 01:02:00	2019-04-03 03:13:00	1	出院回家				0	36.4	135	28			4	5	6	97	131	2019-04-03	0
2	14	廖O鋒	J209	110	202					3	2019-04-03 00:57:00	2019-04-03 03:10:00	1	出院回家				0	36.3	130	26	104	58	4	5	6	96	133	2019-04-03	0
2	8	廖O鋒	J111	110	201					2	2019-04-03 00:22:00	2019-04-03 01:49:00	1	出院回家				0	38.5	163	22	123	72	4	5	6	94	87	2019-04-03	0
1	2	廖O鋒	J180	110	202	R509				2	2019-04-03 00:10:00	2019-04-03 01:56:00	1	出院回家				0	38.8	183	27			4	5	6	99	106	2019-04-03	0
1	4	廖O鋒	R112	111	203					3	2019-04-02 23:31:00	2019-04-03 00:51:00	1	出院回家				0	36	118	24			4	5	6	98	80	2019-04-02	0
1	2	廖O鋒	J111	110	201					2	2019-04-02 23:16:00	2019-04-03 06:11:00	1	出院回家				0	38.5	164	26			4	5	6	94	415	2019-04-02	0
2	2	廖O鋒	H6690	108	205					2	2019-04-02 22:34:00	2019-04-03 01:01:00	1	出院回家				0	39.1	186	30			4	5	6	95	147	2019-04-02	0
2	7	廖O鋒	J0390	110	201					3	2019-04-02 22:05:00	2019-04-03 06:01:00	3	住院到病房				0	35.5	91	22	93	50	4	5	6	99	476	2019-04-02	0
1	3	廖O鋒	H6690	108	205					3	2019-04-02 21:48:00	2019-04-02 22:38:00	1	出院回家				0	38.4	137	25			4	5	6	95	50	2019-04-02	0
1	1	廖O鋒	R509	119	204					2	2019-04-02 21:31:00	2019-04-02 22:36:00	3	住院到病房	2019040283460950	3532052568	陳俊仁親子診所	1	38.1	172	31			4	5	6	95	65	2019-04-02	0
1	2	廖O鋒	R509	119	204					2	2019-04-02 19:38:00	2019-04-02 20:06:00	1	出院回家				0	36.7	155	27			4	5	6	95	28	2019-04-02	0
1	1	林O	R509	119	204					2	2019-05-28 06:38:00	2019-05-28 17:41:00	3	住院到病房				0	37.4	166	28			4	5	6	99	663	2019-05-28	0
2	13	林O	R509	119	204					4	2019-05-28 05:40:00	2019-05-28 05:51:00	1	出院回家				0	38.4	124	18	106	60	4	5	6	96	11	2019-05-28	0
2	1	林O	R509	119	204					2	2019-05-28 04:47:00	2019-05-28 10:10:00	1	出院回家				0	38.8	170	32			4	5	6	96	323	2019-05-28	0
2	2	林O	R509	119	204					3	2019-05-28 03:01:00	2019-05-28 06:29:00	1	出院回家				0	38.7	149	25			4	5	6	96	208	2019-05-28	0
2	0	林O	N390	114	205	R509				2	2019-05-28 01:10:00	2019-05-28 17:41:00	3	住院到病房				0	39.6	194	38			4	5	6	95	991	2019-05-28	0
1	4	林O	J050	110	201					3	2019-05-28 00:31:00	2019-05-28 02:16:00	1	出院回家				0	38.6	141	22			4	5	6	96	105	2019-05-28	0
1	7	林O	H608X9	108	205					3	2019-05-27 23:50:00	2019-05-28 00:07:00	1	出院回家				0	36.9	89	26			4	5	6	98	17	2019-05-27	0
1	7	林O	L500	112	205					4	2019-05-27 23:35:00	2019-05-28 02:14:00	1	出院回家				0	36	115	18			4	5	6	96	159	2019-05-27	0
2	9	林O	L509	112	205					3	2019-05-27 23:23:00	2019-05-28 01:01:00	1	出院回家				0	36	111	18	111	71	4	5	6	97	98	2019-05-27	0
2	15	林O	R509	119	204					3	2019-05-27 23:15:00	2019-05-28 01:38:00	1	出院回家				0	38.8	127	20	121	64	4	5	6	95	143	2019-05-27	0
2	3	林O	S0035XA	120	205					4	2019-05-27 22:22:00	2019-05-28 00:26:00	1	出院回家				0	36.3	108	28			4	5	6	98	124	2019-05-27	0
2	1	林O	R454	118	205					4	2019-05-27 22:18:00	2019-05-27 23:47:00	1	出院回家				0	36.2	134	28			4	5	6	95	89	2019-05-27	0
1	5	林O	B085	101	201					3	2019-05-27 21:54:00	2019-05-27 23:15:00	3	住院到病房				0	36.5	100	28			4	5	6	97	81	2019-05-27	0
1	0	林O	R509	119	204					2	2019-05-27 21:40:00	2019-05-28 01:48:00	1	出院回家				0	38.3	181	28			4	5	6	99	248	2019-05-27	0
2	2	林O	R509	119	204					3	2019-05-27 21:29:00	2019-05-27 22:34:00	1	出院回家				0	38.1	133	28			4	5	6	96	65	2019-05-27	0
1	1	林O	R509	119	204					3	2019-05-27 20:24:00	2019-05-27 21:19:00	1	出院回家				0	38.1	133	23			4	5	6	97	55	2019-05-27	0
1	18	林O	F209	105	205					2	2019-05-27 20:17:00	2019-05-28 11:42:00	1	出院回家				0	36.5	128	23	128	66	3	1	5	96	925	2019-05-27	0
1	6	林O	R509	119	204					4	2019-05-27 20:13:00	2019-05-27 21:24:00	1	出院回家				0	39.3	126	28			4	5	6	96	71	2019-05-27	0
2	4	林O	T17308A	117	205					3	2019-05-27 20:01:00	2019-05-28 04:37:00	1	出院回家				0	36.9	122	22			4	5	6	96	516	2019-05-27	0
2	5	林O	K529	111	203					3	2019-05-27 19:27:00	2019-05-27 23:01:00	1	出院回家				0	36.9	121	26			4	5	6	97	214	2019-05-27	0
1	1	林O	R509	119	204					2	2019-05-27 19:18:00	2019-05-28 15:04:00	3	住院到病房				0	38.1	166	28			4	5	6	98	1186	2019-05-27	0
1	1	林O	R509	119	204					3	2019-05-27 05:51:00	2019-05-27 07:56:00	1	出院回家				0	37.5	148	36			4	5	6	97	125	2019-05-27	0
2	9	林O	K529	111	203					3	2019-05-27 04:46:00	2019-05-27 17:11:00	3	住院到病房				0	37	92	20	144	98	4	5	6	97	745	2019-05-27	0
2	8	林O	R509	119	204					3	2019-05-27 04:24:00	2019-05-27 05:33:00	1	出院回家				0	38.3	131	22	107	76	4	5	6	95	69	2019-05-27	0
1	1	林O	R509	119	204					2	2019-05-27 03:33:00	2019-05-27 03:48:00	1	出院回家				0	38.1	190	32			4	5	6	95	15	2019-05-27	0
1	3	林O	R509	119	204	J180				3	2019-05-27 02:10:00	2019-05-27 11:17:00	1	出院回家				0	35.9	99	20			4	5	6	98	547	2019-05-27	0
2	10	林O	R109	111	205					3	2019-05-27 02:01:00	2019-05-27 03:17:00	1	出院回家				0	36.6	69	20	119	88	4	5	6	98	76	2019-05-27	0
1	1	林O	R509	119	204					2	2019-05-27 00:28:00	2019-05-27 00:53:00	1	出院回家				0	37.9	169	36			4	5	6	95	25	2019-05-27	0
1	11	林O	M791	113	205					3	2019-05-26 23:45:00	2019-05-27 00:24:00	1	出院回家				0	36.5	95	20	107	69	4	5	6	97	39	2019-05-26	0
1	1	林O	R509	119	204					2	2019-05-26 23:43:00	2019-05-27 00:06:00	1	出院回家				0	38.1	156	23			4	5	6	98	23	2019-05-26	0
1	12	林O	R319	114	205					3	2019-05-26 23:09:00	2019-05-27 04:31:00	1	出院回家				0	36.9		22	118	72	4	5	6	97	322	2019-05-26	0
1	1	林O	N390	114	205	R5600				3	2019-05-26 22:46:00	2019-05-27 18:28:00	3	住院到病房				0	38.9	148	26			4	5	6	98	1182	2019-05-26	0
2	6	林O	H1030	107	205					3	2019-05-26 22:28:00	2019-05-26 23:12:00	1	出院回家				0	36.7	124	18			4	5	6	97	44	2019-05-26	0
1	14	林O	H539	107	205	S0500XA				3	2019-05-26 22:09:00	2019-05-26 23:05:00	1	出院回家				0	36	81	18	126	65	4	5	6	96	56	2019-05-26	0
2	4	林O	R509	119	204	J180				3	2019-05-26 21:50:00	2019-05-27 12:33:00	3	住院到病房				0	37.9	133	22			4	5	6	95	883	2019-05-26	0
1	4	林O	R509	119	204					3	2019-05-26 21:33:00	2019-05-26 22:20:00	1	出院回家				0	38	145	23			4	5	6	99	47	2019-05-26	0
1	1	林O	K529	111	203					3	2019-05-26 21:01:00	2019-05-26 21:29:00	1	出院回家				0	36.5	112	23			4	5	6	95	28	2019-05-26	0
1	3	林O	R262	118	205					3	2019-05-26 20:55:00	2019-05-26 21:46:00	3	住院到病房		3531072271	柚子小兒科診所	0	36.3	95	22			4	5	6	95	51	2019-05-26	0
1	1	林O	R509	119	204					3	2019-05-26 20:50:00	2019-05-26 22:06:00	1	出院回家				0	37.9	140	23			4	5	6	97	76	2019-05-26	0
1	5	林O	R509	119	204	C9500				3	2019-05-26 20:37:00	2019-05-27 00:03:00	1	出院回家				0	37.3	141	22			4	5	6	97	206	2019-05-26	0
1	4	林O	H1030	107	205					3	2019-05-26 20:32:00	2019-05-26 21:26:00	1	出院回家				0	37.2	122	22			4	5	6	96	54	2019-05-26	0
1	4	林O	J45901	110	205					2	2019-05-26 20:17:00	2019-05-26 22:45:00	3	住院到病房				0	36.3	148	26			4	5	6	91	148	2019-05-26	0
2	3	林O	R509	119	204					2	2019-05-26 18:49:00	2019-05-26 21:13:00	1	出院回家				0	40.1	168	26			4	5	6	96	144	2019-05-26	0
1	2	林O	K529	111	203	R509				3	2019-05-26 18:44:00	2019-05-26 19:56:00	3	住院到病房				0	36.4	133	24			4	5	6	98	72	2019-05-26	0
1	17	林O	R509	119	204					3	2019-05-26 18:38:00	2019-05-26 19:56:00	1	出院回家				0	38.2	130	20	140	81	4	5	6	94	78	2019-05-26	0
1	5	林O	R109	111	205					3	2019-05-26 04:03:00	2019-05-26 06:37:00	1	出院回家				0	37.5	109	20			4	5	6	97	154	2019-05-26	0
2	2	林O	R509	119	204					2	2019-05-26 02:58:00	2019-05-26 05:08:00	1	出院回家				0	40.4	169	24			4	5	6	94	130	2019-05-26	0
2	10	林O	K2900	111	205	R040				3	2019-05-26 01:59:00	2019-05-26 03:05:00	1	出院回家				0	36.9	131	18	133	87	4	5	6	97	66	2019-05-26	0
1	3	林O	R509	119	204	J180				2	2019-05-26 00:01:00	2019-05-26 02:58:00	1	出院回家				0	39.9	172	28			4	5	6	92	177	2019-05-26	0
1	13	林O	K2900	111	205					3	2019-05-25 23:50:00	2019-05-26 00:37:00	1	出院回家				0	36.3	78	21	124	77	4	5	6	94	47	2019-05-25	0
1	12	林O	K2900	111	205					3	2019-05-25 23:18:00	2019-05-26 00:44:00	1	出院回家				0	35.2	96	19	112	76	4	5	6	97	86	2019-05-25	0
2	1	林O	R509	119	204					2	2019-05-25 22:30:00	2019-05-25 22:49:00	1	出院回家				0	37	162	35			4	5	6	94	19	2019-05-25	0
2	5	林O	R509	119	204					1	2019-05-25 22:05:00	2019-05-26 00:11:00	1	出院回家				0	39.5	161	24			4	5	6	97	126	2019-05-25	0
1	1	林O	R509	119	204					2	2019-05-25 21:08:00	2019-05-25 22:55:00	1	出院回家				0	39.2	163	29			4	5	6	97	107	2019-05-25	0
2	6	林O	J45901	110	205					2	2019-05-25 20:52:00	2019-05-25 21:55:00	1	出院回家				0	39.3	161	26			4	5	6	94	63	2019-05-25	0
1	2	林O	B085	101	201	R509				3	2019-05-25 20:30:00	2019-05-25 23:05:00	1	出院回家				0	38.2	140	28			4	5	6	98	155	2019-05-25	0
1	15	林O	K922	111	205					3	2019-05-25 19:49:00	2019-05-25 20:48:00	3	住院到病房				0	36.2	95	18	127	84	4	5	6	98	59	2019-05-25	0
1	1	林O	K529	111	203					2	2019-05-25 18:45:00	2019-05-25 20:22:00	1	出院回家				0	37.5	175	28			4	5	6	99	97	2019-05-25	0
2	1	林O	R509	119	204	J180				2	2019-05-25 06:26:00	2019-05-25 09:17:00	1	出院回家				0	38.7	169	32			4	5	6	96	171	2019-05-25	0
1	13	林O	K529	111	203	R509	R109			3	2019-05-25 05:36:00	2019-05-25 11:56:00	1	出院回家				0	38.1	119	20	139	93	4	5	6	99	380	2019-05-25	0
2	8	林O	R509	119	204					3	2019-05-25 03:48:00	2019-05-25 05:22:00	1	出院回家				0	38.3	129	20	104	59	4	5	6	98	94	2019-05-25	0
2	1	林O	R509	119	204					2	2019-05-25 03:00:00	2019-05-25 04:19:00	1	出院回家				0	36.8	156	22			4	5	6	96	79	2019-05-25	0
1	5	林O	J189	110	202	R509				1	2019-05-25 02:33:00	2019-05-25 06:26:00	3	住院到病房				0	40	167	24			4	5	6	92	233	2019-05-25	0
1	1	林O	R509	119	204					2	2019-05-25 01:40:00	2019-05-25 04:29:00	1	出院回家				0	39.7	163	40			4	5	6	97	169	2019-05-25	0
1	1	林O	G40909	106	205					2	2019-05-25 01:17:00	2019-05-25 02:01:00	2	拒治療AAD				0	36.3	155	32			4	5	6	96	44	2019-05-25	0
1	4	林O	S0035XA	120	205					3	2019-05-25 00:22:00	2019-05-25 01:24:00	1	出院回家				0	36.6	116	24			4	5	6	98	62	2019-05-25	0
1	1	林O	K2900	111	205					2	2019-05-25 00:03:00	2019-05-25 07:55:00	1	出院回家				0	36.3	161	40			4	5	6	96	472	2019-05-25	0
1	7	林O	R109	111	205	J180				3	2019-05-24 23:24:00	2019-05-25 01:25:00	1	出院回家				0	38.7	140	21			4	5	6	95	121	2019-05-24	0
1	2	林O	L500	112	205					3	2019-05-24 23:20:00	2019-05-25 00:09:00	1	出院回家				0	36.5	91	24			4	5	6	96	49	2019-05-24	0
2	1	林O	R509	119	204					2	2019-05-24 22:47:00	2019-05-24 23:54:00	1	出院回家				0	37.6	164	28			4	5	6	95	67	2019-05-24	0
1	3	林O	J189	110	202	R509				2	2019-05-24 22:39:00	2019-05-25 06:23:00	3	住院到病房				0	39.8	172	24			4	5	6	97	464	2019-05-24	0
1	7	林O	R509	119	204					3	2019-05-24 22:30:00	2019-05-25 00:10:00	1	出院回家				0	38.5	143	20			4	5	6	95	100	2019-05-24	0
1	8	林O	T17308A	117	205					3	2019-05-24 21:16:00	2019-05-25 00:26:00	1	出院回家				0	37.4	113	20	126	60	4	5	6	99	190	2019-05-24	0
1	2	林O	R509	119	204					2	2019-05-24 20:55:00	2019-05-25 01:57:00	1	出院回家		3532051856	國欣診所	0	38.9	192	28			4	5	6	94	302	2019-05-24	0
2	1	林O	T17308A	117	205					3	2019-05-24 19:57:00	2019-05-24 21:06:00	1	出院回家				0	35.8	98	36			4	5	6	99	69	2019-05-24	0
2	17	林O	M2550	113	205					3	2019-05-24 19:47:00	2019-05-24 21:03:00	1	出院回家				0	36	73	20	107	75	4	5	6	97	76	2019-05-24	0
1	2	林O	R509	119	204					3	2019-05-24 19:27:00	2019-05-24 21:35:00	1	出院回家				0	37.4	148	22			4	5	6	98	128	2019-05-24	0
2	14	林O	T162XXA	117	205					3	2019-05-24 19:12:00	2019-05-24 20:26:00	1	出院回家				0	36.5	132	20	155	101	4	5	6	99	74	2019-05-24	0
1	1	林O	K529	111	203					2	2019-05-24 18:50:00	2019-05-24 23:04:00	3	住院到病房				0	36.6	167	28			4	5	6	96	254	2019-05-24	0
2	18	林O	K2900	111	205					3	2019-05-24 18:35:00	2019-05-24 21:42:00	1	出院回家				0	37.7	109	20	129	102	4	5	6	98	187	2019-05-24	0
1	1	林O	R509	119	204	J209				2	2019-05-23 06:31:00	2019-05-23 12:35:00	1	出院回家				0	38.7	143	26			4	5	6	98	364	2019-05-23	0
1	4	林O	H1030	107	205					3	2019-05-23 05:20:00	2019-05-23 06:26:00	1	出院回家				0	35.9	125	24			4	5	6	96	66	2019-05-23	0
1	5	林O	K529	111	203					3	2019-05-23 03:30:00	2019-05-23 13:37:00	1	出院回家				0	35.6	108	20			4	5	6	97	607	2019-05-23	0
2	2	林O	K529	111	203					2	2019-05-23 03:06:00	2019-05-23 05:18:00	1	出院回家				0	35.7	161	26			4	5	6	97	132	2019-05-23	0
2	4	林O	R509	119	204	J180				3	2019-05-23 02:04:00	2019-05-23 05:59:00	1	出院回家				0	39.4	142	24			4	5	6	97	235	2019-05-23	0
2	2	林O	L500	112	205					2	2019-05-23 01:40:00	2019-05-23 02:52:00	1	出院回家				0	37.8	155	24			4	5	6	97	72	2019-05-23	0
2	17	林O	R509	119	204					3	2019-05-23 01:19:00	2019-05-23 03:15:00	1	出院回家				0	38.3	111	18	161	105	4	5	6	95	116	2019-05-23	0
1	1	林O	R509	119	204					2	2019-05-23 00:10:00	2019-05-23 02:48:00	1	出院回家				0	38	163	25			4	5	6	95	158	2019-05-23	0
1	5	林O	R509	119	204					3	2019-05-22 23:51:00	2019-05-23 00:26:00	1	出院回家				0	36.8	134	23			4	5	6	97	35	2019-05-22	0
2	14	林O	J111	110	201	R509				3	2019-05-22 23:49:00	2019-05-23 02:51:00	1	出院回家				0	37.8	101	20	94	70	4	5	6	96	182	2019-05-22	0
1	9	林O	K529	111	203					3	2019-05-22 23:10:00	2019-05-23 00:27:00	1	出院回家				0	36	67	22			4	5	6	98	77	2019-05-22	0
2	16	林O	K2900	111	205					3	2019-05-22 22:44:00	2019-05-23 01:37:00	1	出院回家				0	36.8	91	18	121	77	4	5	6	95	173	2019-05-22	0
1	1	林O	L0390	112	205	H10501	H00011			3	2019-05-22 22:07:00	2019-05-22 23:14:00	1	出院回家				0	35.5	123	32			4	5	6	96	67	2019-05-22	0
2	0	林O	R509	119	204					3	2019-05-22 21:38:00	2019-05-23 13:40:00	3	住院到病房		1132070011	長庚醫療財團法人林口長庚紀念醫院	0	37.4	160	36			4	5	6	98	962	2019-05-22	0
2	2	林O	R509	119	204					2	2019-05-22 21:12:00	2019-05-22 23:54:00	1	出院回家				0	37.7	162	28			4	5	6	97	162	2019-05-22	0
1	3	林O	K0501	111	205	K040	K029			3	2019-05-22 21:01:00	2019-05-22 21:51:00	1	出院回家				0	35.9	120	24			4	5	6	97	50	2019-05-22	0
1	3	林O	R05	110	201					4	2019-05-22 20:32:00	2019-05-22 20:44:00	1	出院回家				0	36.9	134	26			4	5	6	96	12	2019-05-22	0
1	0	林O	R509	119	204					2	2019-05-22 20:19:00	2019-05-23 13:09:00	5	轉院AAD(轉他院)				0	38.2	135	36			4	5	6	96	1010	2019-05-22	0
2	2	林O	R509	119	204					2	2019-05-22 19:38:00	2019-05-22 21:30:00	1	出院回家		3532051856	國欣診所	0	36.7	196	30			4	5	6	94	112	2019-05-22	0
2	1	林O	R945	118	205	R509				3	2019-05-22 19:25:00	2019-05-23 14:38:00	3	住院到病房				0	37.9	147	23			4	5	6	97	1153	2019-05-22	0
1	1	林O	R509	119	204					2	2019-05-22 19:10:00	2019-05-22 20:23:00	1	出院回家		3532072097	采奕診所	0	38.3	173	22			4	5	6	99	73	2019-05-22	0
2	4	林O	K529	111	203					3	2019-05-22 05:03:00	2019-05-22 11:02:00	1	出院回家				0	36.5	109	25			4	5	6	96	359	2019-05-22	0
1	4	林O	R109	111	205	K5900				2	2019-05-22 03:48:00	2019-05-22 04:51:00	1	出院回家				0	38.4	159	24			4	5	6	95	63	2019-05-22	0
1	3	林O	R109	111	205					3	2019-05-22 02:44:00	2019-05-22 11:09:00	1	出院回家				0	36.4	105	22			4	5	6	96	505	2019-05-22	0
2	1	林O	R509	119	204					2	2019-05-22 02:21:00	2019-05-22 03:42:00	1	出院回家				0	38.4	179	26			4	5	6	99	81	2019-05-22	0
1	3	林O	R509	119	204					2	2019-05-22 02:06:00	2019-05-22 04:56:00	1	出院回家				0	40.4	150	24			4	5	6	97	170	2019-05-22	0
2	4	林O	R509	119	204					3	2019-05-22 01:47:00	2019-05-22 02:36:00	1	出院回家				0	38.5	136	24			4	5	6	99	49	2019-05-22	0
2	2	林O	R509	119	204					2	2019-05-22 00:46:00	2019-05-22 03:08:00	1	出院回家				0	38.9	166	26			4	5	6	96	142	2019-05-22	0
2	5	林O	R509	119	204	R05				2	2019-05-22 00:35:00	2019-05-22 04:25:00	1	出院回家				0	41	161	24			4	5	6	96	230	2019-05-22	0
2	12	林O	R509	119	204					3	2019-05-22 00:26:00	2019-05-22 01:46:00	1	出院回家				0	39.3	149	22			4	5	6	99	80	2019-05-22	0
1	5	林O	R109	111	205	R509				3	2019-05-21 22:28:00	2019-05-22 14:40:00	3	住院到病房				0	38	122	24			4	5	6	96	972	2019-05-21	0
2	2	林O	R509	119	204					2	2019-05-21 21:53:00	2019-05-22 01:17:00	1	出院回家		3532102303	河助璽恒診所	0	40	177	24			4	5	6	97	204	2019-05-21	0
2	4	林O	R509	119	204					2	2019-05-21 21:41:00	2019-05-21 23:35:00	1	出院回家				0	37.5	152	19			4	5	6	96	114	2019-05-21	0
2	2	林O	K529	111	203					2	2019-05-21 21:20:00	2019-05-22 06:50:00	1	出院回家				0	35.8	180	23			4	5	6	98	570	2019-05-21	0
2	3	林O	J111	110	201					1	2019-05-21 21:09:00	2019-05-21 23:06:00	1	出院回家				0	39.8	156	23			4	5	6	94	117	2019-05-21	0
1	9	林O	T17308A	117	205					3	2019-05-21 20:51:00	2019-05-21 22:48:00	1	出院回家	2019052158627710	3532040335	陳耀芳耳鼻喉科診所	1	36.2	104	20	131	78	4	5	6	99	117	2019-05-21	0
1	6	林O	J45901	110	205					3	2019-05-21 20:43:00	2019-05-21 23:18:00	1	出院回家		3532051954	安泰耳鼻喉科診所	0	36.9	127	24			4	5	6	94	155	2019-05-21	0
2	7	林O	R531	118	205	R509				3	2019-05-21 19:28:00	2019-05-21 21:28:00	3	住院到病房				0	37.4	114	21	104	79	4	5	6	98	120	2019-05-21	0
1	2	林O	J45901	110	205					2	2019-05-21 19:00:00	2019-05-21 20:39:00	1	出院回家				0	36.5	185	35			4	5	6	95	99	2019-05-21	0
2	2	林O	L500	112	205					3	2019-05-21 04:33:00	2019-05-21 05:23:00	1	出院回家				0	36	107	30			4	5	6	97	50	2019-05-21	0
2	8	林O	R509	119	204					3	2019-05-21 03:57:00	2019-05-21 09:08:00	1	出院回家				0	38.7	137	26	115	99	4	5	6	96	311	2019-05-21	0
2	11	林O	J189	110	202	R509				3	2019-05-21 03:39:00	2019-05-21 16:27:00	3	住院到病房				0	38.3	142	26	121	76	4	5	6	95	768	2019-05-21	0
1	2	林O	J45901	110	205					2	2019-05-21 03:09:00	2019-05-21 04:46:00	1	出院回家				0	37.1	168	28			4	5	6	95	97	2019-05-21	0
1	2	林O	R509	119	204					2	2019-05-21 02:02:00	2019-05-21 03:05:00	1	出院回家				0	38.5	160	30			4	5	6	94	63	2019-05-21	0
1	2	林O	R509	119	204					2	2019-05-21 00:36:00	2019-05-21 03:27:00	1	出院回家				0	38.4	180	26			4	5	6	97	171	2019-05-21	0
1	6	林O	H6690	108	205					3	2019-05-21 00:33:00	2019-05-21 00:57:00	1	出院回家				0	36.6	79	20			4	5	6	96	24	2019-05-21	0
2	7	林O	K529	111	203					3	2019-05-21 00:26:00	2019-05-21 07:00:00	1	出院回家				0	37.3	135	24	130	62	4	5	6	97	394	2019-05-21	0
2	6	林O	R509	119	204					3	2019-05-20 23:52:00	2019-05-21 02:56:00	1	出院回家				0	37.3	127	24			4	5	6	98	184	2019-05-20	0
1	2	林O	R509	119	204					3	2019-05-20 23:36:00	2019-05-21 00:35:00	1	出院回家				0	37.8	133	24			4	5	6	97	59	2019-05-20	0
2	13	林O	T17308A	117	205					3	2019-05-20 23:32:00	2019-05-21 00:59:00	1	出院回家				0	35.4	78	20	117	97	4	5	6	98	87	2019-05-20	0
1	1	林O	J069	110	201					3	2019-05-20 23:28:00	2019-05-21 00:17:00	1	出院回家				0	37.4	145	30			4	5	6	96	49	2019-05-20	0
1	1	林O	R509	119	204					3	2019-05-20 23:01:00	2019-05-20 23:28:00	1	出院回家				0	37	132	24			4	5	6	96	27	2019-05-20	0
2	15	林O	Z460	118	205	T1512XA	S0590XA	S0502XA		3	2019-05-20 23:00:00	2019-05-20 23:48:00	1	出院回家				0	36.2	72	24	127	77	4	5	6	98	48	2019-05-20	0
2	6	林O	L509	112	205					3	2019-05-20 22:54:00	2019-05-21 00:18:00	1	出院回家				0	36.5	112	24			4	5	6	99	84	2019-05-20	0
1	2	林O	R509	119	204					2	2019-05-20 22:36:00	2019-05-21 00:15:00	1	出院回家				0	38.3	193	30			4	5	6	95	99	2019-05-20	0
2	2	林O	K529	111	203					2	2019-05-20 22:26:00	2019-05-21 02:28:00	1	出院回家				0	36.3	157	28			4	5	6	96	242	2019-05-20	0
2	13	林O	R262	118	205					3	2019-05-20 21:45:00	2019-05-21 12:31:00	3	住院到病房				0	36	115	18	141	92	4	5	6	97	886	2019-05-20	0
1	3	林O	R5600	106	205	R509				2	2019-05-20 21:22:00	2019-05-21 02:17:00	1	出院回家				0	38.7	155	24			4	5	6	97	295	2019-05-20	0
1	5	林O	L500	112	205					4	2019-05-20 20:51:00	2019-05-20 22:04:00	1	出院回家				0	36.1	97	22			4	5	6	97	73	2019-05-20	0
2	2	林O	R509	119	204					3	2019-05-20 20:43:00	2019-05-21 00:21:00	1	出院回家	2019052045366580	3532102321	聯恩診所	1	37.8	144	24			4	5	6	95	218	2019-05-20	0
2	2	林O	R509	119	204					3	2019-05-20 20:11:00	2019-05-20 22:39:00	1	出院回家				0	39.2	142	28			4	5	6	98	148	2019-05-20	0
2	11	林O	K529	111	203					4	2019-05-20 19:29:00	2019-05-20 22:45:00	1	出院回家				0	36	93	20	112	71	4	5	6	96	196	2019-05-20	0
1	5	林O	H6690	108	205	J111	R509			3	2019-05-20 19:10:00	2019-05-21 09:06:00	1	出院回家				0	38.9	142	28			4	5	6	98	836	2019-05-20	0
1	3	林O	R509	119	204					3	2019-05-20 19:07:00	2019-05-20 20:28:00	1	出院回家	2019052071982060	3531171368	侯志龍小兒科診所	1	37.8	127	28			4	5	6	94	81	2019-05-20	0
2	2	林O	R509	119	204					2	2019-05-20 06:11:00	2019-05-20 15:37:00	3	住院到病房				0	38.8	166	24			4	5	6	96	566	2019-05-20	0
1	2	林O	R509	119	204					2	2019-05-20 05:07:00	2019-05-20 07:13:00	1	出院回家				0	37.9	172	30			4	5	6	95	126	2019-05-20	0
1	2	林O	K529	111	203					3	2019-05-20 04:26:00	2019-05-20 09:36:00	1	出院回家				0	36.2	125	25			4	5	6	97	310	2019-05-20	0
2	7	林O	R509	119	204					3	2019-05-20 02:16:00	2019-05-20 04:23:00	1	出院回家				0	38.8	125	25	111	62	4	5	6	97	127	2019-05-20	0
2	0	林O	R112	111	203					2	2019-05-20 01:48:00	2019-05-20 02:45:00	2	拒治療AAD				0	35.6	155	30			4	5	6	95	57	2019-05-20	0
1	5	林O	R509	119	204					3	2019-05-20 01:20:00	2019-05-20 03:01:00	1	出院回家				0	39.4	125	27			4	5	6	96	101	2019-05-20	0
2	15	林O	L500	112	205					3	2019-05-20 01:18:00	2019-05-20 02:25:00	1	出院回家				0	35.6	75	19	105	72	4	5	6	97	67	2019-05-20	0
1	2	林O	R5600	106	205	R509				1	2019-05-20 00:15:00	2019-05-20 14:04:00	3	住院到病房				0	40	206	30			4	5	6	98	829	2019-05-20	0
2	1	林O	R21	118	205					3	2019-05-19 23:37:00	2019-05-20 00:04:00	1	出院回家				0	36.6	149	26			4	5	6	97	27	2019-05-19	0
1	1	林O	J45901	110	205					1	2019-05-19 23:30:00	2019-05-20 14:48:00	3	住院到病房				0	37	169	40			4	5	6	86	918	2019-05-19	0
2	6	林O	K353	111	205	R109				1	2019-05-19 23:12:00	2019-05-20 04:14:00	3	住院到病房				0	38.7	150	25			4	5	6	97	302	2019-05-19	0
2	7	林O	L509	112	205					3	2019-05-19 22:23:00	2019-05-20 00:11:00	1	出院回家				0	36.1	79	25			4	5	6	96	108	2019-05-19	0
2	0	林O	R509	119	204					2	2019-05-19 22:18:00	2019-05-20 14:04:00	3	住院到病房	2019051949547080	3531171439	黃紹基診所	1	38.6	200	25			4	5	6	96	946	2019-05-19	0
1	7	林O	K529	111	203					3	2019-05-19 22:17:00	2019-05-20 10:04:00	1	出院回家				0	37	140	25			4	5	6	96	707	2019-05-19	0
1	4	林O	R509	119	204	J45901				2	2019-05-19 22:05:00	2019-05-20 00:23:00	1	出院回家				0	38.3	176	24			4	5	6	94	138	2019-05-19	0
1	1	林O	R509	119	204	E869				2	2019-05-19 21:33:00	2019-05-20 13:29:00	3	住院到病房				0	36.5	162	26			4	5	6	94	956	2019-05-19	0
2	9	林O	R509	119	204					3	2019-05-19 21:06:00	2019-05-19 23:36:00	1	出院回家				0	38.1	137	22	123	66	4	5	6	99	150	2019-05-19	0
1	3	林O	R509	119	204					2	2019-05-19 20:08:00	2019-05-19 23:02:00	1	出院回家				0	38.4	159	24			4	5	6	95	174	2019-05-19	0
2	14	林O	H1030	107	205	H109	H1031			3	2019-05-19 20:00:00	2019-05-19 21:08:00	1	出院回家				0	36.7	90	20	116	88	4	5	6	98	68	2019-05-19	0
1	1	林O	B085	101	201					3	2019-05-19 19:16:00	2019-05-20 14:05:00	3	住院到病房				0	38.4	143	25			4	5	6	95	1129	2019-05-19	0
1	5	林O	R509	119	204					2	2019-05-19 19:03:00	2019-05-19 21:12:00	1	出院回家				0	39.6	166	25			4	5	6	95	129	2019-05-19	0
1	13	林O	R049	110	205					3	2019-05-19 18:41:00	2019-05-19 20:16:00	1	出院回家		3531063709	家恩診所	0	36.9	111	25	118	75	4	5	6	97	95	2019-05-19	0
1	2	林O	R350	114	205					3	2019-05-14 17:56:00	2019-05-14 19:29:00	2	拒治療AAD				0	36.1	140	26			4	5	6	98	93	2019-05-14	0
2	3	林O	R509	119	204					3	2019-05-14 15:35:00	2019-05-14 19:40:00	1	出院回家				0	38.9	149	22			4	5	6	97	245	2019-05-14	0
1	2	林O	R509	119	204					3	2019-05-14 12:08:00	2019-05-14 15:03:00	1	出院回家				0	35.4	126	26			4	5	6	96	175	2019-05-14	0
1	1	林O	R509	119	204					2	2019-05-14 10:22:00	2019-05-14 15:01:00	1	出院回家				0	38.2	171	28			4	5	6	96	279	2019-05-14	0
2	2	林O	K561	111	205	K529				3	2019-05-14 09:47:00	2019-05-14 17:20:00	3	住院到病房				0	36.9	127	26			4	5	6	96	453	2019-05-14	0
2	2	林O	R509	119	204					3	2019-05-14 09:22:00	2019-05-14 10:45:00	1	出院回家				0	35.9	121	26			4	5	6	94	83	2019-05-14	0
2	12	林O	R42	118	205					3	2019-05-14 08:30:00	2019-05-14 13:58:00	3	住院到病房				0	35.9	81	20	130	80	4	5	6	97	328	2019-05-14	0
1	9	林O	K529	111	203					3	2019-05-14 07:06:00	2019-05-14 09:13:00	1	出院回家				0	36.2	99	20	114	59	4	5	6	97	127	2019-05-14	0
2	0	林O	K580	111	205	N390				3	2019-05-13 18:38:00	2019-05-13 21:39:00	1	出院回家				0	36.5	152	26			4	5	6	97	181	2019-05-13	0
1	2	林O	T17308A	117	205					2	2019-05-13 15:43:00	2019-05-13 16:29:00	1	出院回家				0	36.2	174	29			4	5	6	97	46	2019-05-13	0
1	0	林O	R509	119	204					2	2019-05-13 15:13:00	2019-05-13 19:16:00	5	轉院AAD(轉他院)				0	38.1	129	30			4	5	6	96	243	2019-05-13	0
1	15	林O	R109	111	205					3	2019-05-13 14:35:00	2019-05-13 18:13:00	3	住院到病房				0	35.2	74	17	152	73	4	5	6	95	218	2019-05-13	0
2	1	林O	B084	101	201	B085				2	2019-05-13 13:38:00	2019-05-13 15:07:00	3	住院到病房				0	37.6	165	28			4	5	6	99	89	2019-05-13	0
2	17	林O	R064	105	205	N390				3	2019-05-13 13:07:00	2019-05-13 15:42:00	1	出院回家				0	38.2	144	28	153	98	4	5	6	98	155	2019-05-13	0
1	7	林O	R509	119	204	J180				4	2019-05-13 11:56:00	2019-05-13 14:52:00	3	住院到病房				0	37.4	104	24	120	68	4	5	6	97	176	2019-05-13	0
1	17	林O	R0602	118	205					3	2019-05-13 11:55:00	2019-05-13 12:29:00	1	出院回家				0	36.5	96	20	125	71	4	5	6	96	34	2019-05-13	0
2	0	林O	R509	119	204					3	2019-05-13 11:22:00	2019-05-13 14:51:00	3	住院到病房				0	38	165	28			4	5	6	99	209	2019-05-13	0
1	2	林O	K529	111	203	R509				3	2019-05-13 10:55:00	2019-05-13 16:51:00	3	住院到病房				0	35.8	122	28			4	5	6	97	356	2019-05-13	0
2	6	林O	R509	119	204					4	2019-05-13 10:14:00	2019-05-13 12:07:00	1	出院回家				0	36.5	115	22			4	5	6	97	113	2019-05-13	0
1	1	林O	K625	111	205					3	2019-05-13 10:06:00	2019-05-13 12:50:00	3	住院到病房				0	36.6	139	26			4	5	6	95	164	2019-05-13	0
1	10	林O	K529	111	203					3	2019-05-13 06:44:00	2019-05-13 10:03:00	1	出院回家				0	36.2	138	26	116	94	4	5	6	96	199	2019-05-13	0
1	3	林O	K4030	111	205	N433				3	2019-05-12 18:19:00	2019-05-12 21:51:00	1	出院回家				0	35.6	90	26			4	5	6	96	212	2019-05-12	0
2	5	林O	J209	110	202	R509				2	2019-05-12 17:48:00	2019-05-12 22:49:00	3	住院到病房				0	37.9	153	24			4	5	6	95	301	2019-05-12	0
1	8	林O	J180	110	202					3	2019-05-12 17:00:00	2019-05-12 19:49:00	1	出院回家				0	38.6	116	18	124	67	4	5	6	94	169	2019-05-12	0
2	12	林O	J111	110	201	R509				4	2019-05-12 16:52:00	2019-05-12 18:15:00	1	出院回家				0	39.3	136	18	111	64	4	5	6	97	83	2019-05-12	0
2	11	林O	T17308A	117	205					3	2019-05-12 16:35:00	2019-05-12 19:08:00	1	出院回家	2019051248857210	3532072499	無尾熊診所	1	36	99	22	114	81	4	5	6	99	153	2019-05-12	0
1	6	林O	J180	110	202	J209				3	2019-05-12 16:20:00	2019-05-12 17:55:00	1	出院回家				0	38.1	124	22			4	5	6	96	95	2019-05-12	0
2	6	林O	L500	112	205					3	2019-05-12 15:43:00	2019-05-12 16:04:00	1	出院回家				0	36.8	98	19			4	5	6	97	21	2019-05-12	0
1	7	林O	R21	118	205					3	2019-05-12 15:25:00	2019-05-12 16:51:00	1	出院回家				0	36.2	92	20			4	5	6	98	86	2019-05-12	0
1	11	林O	T17308A	117	205					3	2019-05-12 14:48:00	2019-05-12 18:54:00	1	出院回家				0	36.2	96	20	116	61	4	5	6	95	246	2019-05-12	0
2	1	林O	T50904A	117	205					3	2019-05-12 14:16:00	2019-05-12 17:28:00	1	出院回家				0	35.6	128	29			4	5	6	99	192	2019-05-12	0
2	15	林O	N946	114	205					3	2019-05-12 13:44:00	2019-05-12 15:23:00	1	出院回家				0	35.9	99	20	110	67	4	5	6	98	99	2019-05-12	0
1	9	林O	T17308A	117	205					2	2019-05-12 13:33:00	2019-05-12 16:27:00	1	出院回家				0	36.3	107	21	105	55	4	5	6	98	174	2019-05-12	0
1	12	林O	K529	111	203					3	2019-05-12 13:01:00	2019-05-12 22:48:00	3	住院到病房				0	36.6	127	20	109	83	4	5	6	95	587	2019-05-12	0
1	5	林O	J180	110	202	J069				3	2019-05-12 12:47:00	2019-05-12 13:46:00	1	出院回家				0	35.4	110	24			4	5	6	94	59	2019-05-12	0
2	2	林O	J180	110	202	J069				2	2019-05-12 12:47:00	2019-05-12 13:46:00	1	出院回家				0	36.8	151	24			4	5	6	94	59	2019-05-12	0
2	4	林O	D708	103	205					3	2019-05-12 12:24:00	2019-05-12 18:31:00	3	住院到病房				0	36.3	108	20			4	5	6	98	367	2019-05-12	0
2	11	林O	J189	110	202	R509				3	2019-05-12 11:35:00	2019-05-12 14:21:00	3	住院到病房				0	39.2	139	20	107	63	4	5	6	94	166	2019-05-12	0
2	2	林O	R509	119	204	J069				2	2019-05-12 11:22:00	2019-05-12 16:58:00	1	出院回家	2019051146355390	3531171439	黃紹基診所	1	38.6	182	24			4	5	6	97	336	2019-05-12	0
1	16	林O	J101	110	205	R509				3	2019-05-12 11:12:00	2019-05-12 13:12:00	1	出院回家				0	37.6	113	20	101	69	4	5	6	99	120	2019-05-12	0
2	8	林O	J111	110	201	R509				3	2019-05-12 10:21:00	2019-05-12 11:26:00	1	出院回家				0	37.3	121	18	108	60	4	5	6	97	65	2019-05-12	0
1	6	林O	R509	119	204					4	2019-05-12 10:01:00	2019-05-12 11:01:00	1	出院回家		3532051810	全右診所	0	36	122	20	99	72	4	5	6	96	60	2019-05-12	0
2	5	林O	R509	119	204					3	2019-05-12 08:49:00	2019-05-12 10:21:00	1	出院回家				0	36.9	143	24			4	5	6	97	92	2019-05-12	0
1	1	林O	R509	119	204					2	2019-05-12 08:09:00	2019-05-12 09:48:00	1	出院回家				0	39.4	180	25			4	5	6	99	99	2019-05-12	0
1	1	林O	R509	119	204	B085	E869			2	2019-05-12 07:30:00	2019-05-12 10:17:00	3	住院到病房				0	37.8	181	25			4	5	6	93	167	2019-05-12	0
2	5	林O	J45901	110	205	R51	J0100			3	2019-05-11 17:41:00	2019-05-11 19:46:00	1	出院回家				0	37.4	130	25			4	5	6	99	125	2019-05-11	0
1	3	林O	T6594XA	117	205					3	2019-05-11 16:24:00	2019-05-11 16:58:00	1	出院回家				0	36.1	102	24			4	5	6	98	34	2019-05-11	0
2	2	林O	R509	119	204					2	2019-05-11 15:43:00	2019-05-11 17:23:00	1	出院回家				0	37.8	186	25			4	5	6	92	100	2019-05-11	0
1	7	林O	J0300	110	205	R509				3	2019-05-11 14:57:00	2019-05-11 16:20:00	1	出院回家				0	36.5	127	22	94	72	4	5	6	95	83	2019-05-11	0
2	3	林O	R509	119	204					3	2019-05-11 14:22:00	2019-05-11 15:32:00	1	出院回家				0	38	139	17			4	5	6	99	70	2019-05-11	0
2	15	林O	R21	118	205					3	2019-05-11 13:55:00	2019-05-11 16:46:00	1	出院回家				0	35.9	71	20	116	82	4	5	6	96	171	2019-05-11	0
2	1	林O	R509	119	204					2	2019-05-11 13:23:00	2019-05-11 15:23:00	1	出院回家				0	38.1	173	30			4	5	6	96	120	2019-05-11	0
2	3	林O	T17308A	117	205					2	2019-05-11 12:44:00	2019-05-11 16:59:00	1	出院回家				0	36.2	150	26			4	5	6	98	255	2019-05-11	0
2	16	林O	E1010	104	205	E1059				3	2019-05-11 09:47:00	2019-05-11 14:04:00	3	住院到病房				0	37.3	137	17	100	63	4	5	6	97	257	2019-05-11	0
1	3	林O	A09	101	203	E869				3	2019-05-11 09:17:00	2019-05-11 12:08:00	3	住院到病房				0	38	149	28			4	5	6	98	171	2019-05-11	0
1	5	林O	K529	111	203	E869				3	2019-05-11 09:09:00	2019-05-11 12:27:00	1	出院回家				0	35.6	109	25			4	5	6	95	198	2019-05-11	0
1	1	林O	R509	119	204					2	2019-05-11 08:56:00	2019-05-11 15:47:00	3	住院到病房				0	36.5	166	28			4	5	6	93	411	2019-05-11	0
1	12	林O	G40909	106	205					3	2019-05-11 08:33:00	2019-05-11 10:04:00	3	住院到病房				0	35.1	73	17	115	76	4	5	6	97	91	2019-05-11	0
1	8	林O	I889	109	205					3	2019-05-08 17:50:00	2019-05-09 00:03:00	1	出院回家				0	36.6	104	24	106	79	4	5	6	98	373	2019-05-08	0
2	4	林O	J180	110	202	J209				3	2019-05-08 17:40:00	2019-05-08 20:22:00	1	出院回家		3532051856	國欣診所	0	37.7	135	24			4	5	6	95	162	2019-05-08	0
1	3	林O	R5600	106	205	B085				3	2019-05-08 17:06:00	2019-05-09 01:21:00	1	出院回家	2019050899303720	3532121826	全心診所	1	37	136	24			4	5	6	95	495	2019-05-08	0
2	5	林O	E869	104	205	J209	R509			2	2019-05-08 16:51:00	2019-05-08 19:46:00	1	出院回家				0	39	158	22			4	5	6	96	175	2019-05-08	0
1	10	林O	M791	113	205					3	2019-05-08 16:07:00	2019-05-08 18:09:00	1	出院回家		3532051856	國欣診所	0	36.5	124	22	116	59	4	5	6	96	122	2019-05-08	0
1	5	林O	J45901	110	205					3	2019-05-08 16:00:00	2019-05-08 17:40:00	1	出院回家	2019050779762020	3531171439	黃紹基診所	1	36.1	119	24			4	5	6	96	100	2019-05-08	0
2	8	林O	J189	110	202	R509				3	2019-05-08 14:16:00	2019-05-08 22:05:00	3	住院到病房				0	36.9	136	23	107	80	4	5	6	97	469	2019-05-08	0
2	1	林O	B085	101	201					2	2019-05-08 13:53:00	2019-05-08 16:59:00	3	住院到病房				0	36.6	181	28			4	5	6	96	186	2019-05-08	0
2	5	林O	J189	110	202	R509				3	2019-05-08 11:38:00	2019-05-08 13:23:00	2	拒治療AAD				0	39.2	149	24			4	5	6	96	105	2019-05-08	0
1	2	林O	K529	111	203					2	2019-05-08 11:28:00	2019-05-08 14:06:00	1	出院回家				0	38.2	156	26			4	5	6	96	158	2019-05-08	0
1	2	林O	R509	119	204	J209				3	2019-05-08 10:25:00	2019-05-08 15:44:00	3	住院到病房				0	37.4	148	26			4	5	6	95	319	2019-05-08	0
1	1	林O	K529	111	203	E869				3	2019-05-08 10:18:00	2019-05-08 16:58:00	3	住院到病房	2019051077656220	3531143060	健群診所	1	35.8	120	30			4	5	6	97	400	2019-05-08	0
1	5	林O	R509	119	204					4	2019-05-08 09:42:00	2019-05-08 12:13:00	1	出院回家				0	36.2	116	20			4	5	6	95	151	2019-05-08	0
2	8	林O	R509	119	204					4	2019-05-08 09:40:00	2019-05-08 12:01:00	1	出院回家				0	38.3	125	22	121	82	4	5	6	95	141	2019-05-08	0
1	10	林O	J00	110	201					3	2019-05-08 08:56:00	2019-05-08 10:37:00	1	出院回家				0	37.3	114	20	130	85	4	5	6	94	101	2019-05-08	0
1	5	林O	J189	110	202					4	2019-05-08 07:59:00	2019-05-08 13:52:00	3	住院到病房				0	37.2	106	24			4	5	6	95	353	2019-05-08	0
1	18	林O	A09	101	203					3	2019-05-08 07:27:00	2019-05-08 13:38:00	3	住院到病房	2019050793148440	3531151517	祐聖小兒科診所	1	36.1	102	18	121	68	4	5	6	95	371	2019-05-08	0
2	7	林O	J0390	110	201	N390	R509			3	2019-05-07 17:41:00	2019-05-08 11:32:00	3	住院到病房				0	39	148	24	114	75	4	5	6	97	1071	2019-05-07	0
2	3	林O	R05	110	201	J209				4	2019-05-07 16:40:00	2019-05-07 17:34:00	1	出院回家				0	35.8	122	26			4	5	6	99	54	2019-05-07	0
2	5	林O	R509	119	204	J209				3	2019-05-07 16:39:00	2019-05-07 17:34:00	1	出院回家				0	35.9	113	24			4	5	6	97	55	2019-05-07	0
2	8	林O	K5660	111	205	R109				3	2019-05-07 16:00:00	2019-05-07 17:23:00	3	住院到病房				0	36.4	119	24	109	85	4	5	6	97	83	2019-05-07	0
2	5	林O	R509	119	204					3	2019-05-07 13:52:00	2019-05-07 17:23:00	3	住院到病房				0	37.8	147	25			4	5	6	95	211	2019-05-07	0
2	8	林O	G40909	106	205					2	2019-05-07 12:07:00	2019-05-07 17:00:00	3	住院到病房				0	39.2	149	24	107	69	3	4	5	93	293	2019-05-07	0
1	9	林O	K529	111	203					3	2019-05-07 11:52:00	2019-05-07 15:38:00	3	住院到病房				0	36.3	93	22	98	62	4	5	6	99	226	2019-05-07	0
2	0	林O	R509	119	204					2	2019-05-07 10:59:00	2019-05-07 14:28:00	3	住院到病房				0	37.1	128	34			4	5	6	94	209	2019-05-07	0
2	4	林O	R509	119	204					3	2019-05-07 10:13:00	2019-05-07 14:58:00	2	拒治療AAD				0	35.7	123	25			4	5	6	97	285	2019-05-07	0
2	1	林O	E869	104	205	N390	B085	R509		2	2019-05-07 09:50:00	2019-05-07 15:23:00	3	住院到病房		3532051954	安泰耳鼻喉科診所	0	37	155	26			4	5	6	98	333	2019-05-07	0
2	7	林O	N390	114	205	R509				1	2019-05-07 08:46:00	2019-05-07 13:12:00	3	住院到病房				0	38.4	151	22	121	76	4	5	6	96	266	2019-05-07	0
1	16	林O	R509	119	204	J111				4	2019-05-07 08:38:00	2019-05-07 10:06:00	1	出院回家				0	35.9	92	18	142	97	4	5	6	97	88	2019-05-07	0
1	15	林O	R109	111	205					3	2019-05-07 07:02:00	2019-05-07 12:32:00	1	出院回家				0	35.2	75	19	142	76	4	5	6	96	330	2019-05-07	0
1	0	林O	K529	111	203					3	2019-05-07 06:56:00	2019-05-07 14:55:00	1	出院回家				0	36.1	140	26			4	5	6	98	479	2019-05-07	0
1	7	林O	R509	119	204					3	2019-05-06 18:10:00	2019-05-06 19:57:00	1	出院回家				0	37.2	137	22	105	70	4	5	6	98	107	2019-05-06	0
1	6	林O	J069	110	201	R509				3	2019-05-06 17:58:00	2019-05-06 18:55:00	1	出院回家				0	39.1	146	24	113	66	4	5	6	98	57	2019-05-06	0
2	2	林O	B084	101	201					3	2019-05-06 17:38:00	2019-05-07 14:04:00	3	住院到病房				0	36.8	125	28			4	5	6	99	1226	2019-05-06	0
2	7	林O	J0390	110	201					3	2019-05-06 16:54:00	2019-05-06 17:11:00	1	出院回家				0	35.6	98	22	94	57	4	5	6	99	17	2019-05-06	0
1	4	林O	R509	119	204					2	2019-05-06 15:03:00	2019-05-06 17:27:00	3	住院到病房				0	38.1	144	25			4	2	5	91	144	2019-05-06	0
2	16	林O	L0390	112	205	J309	K029	K040		4	2019-05-06 13:36:00	2019-05-06 17:27:00	3	住院到病房				0	36.4	100	20	142	62	4	5	6	98	231	2019-05-06	0
2	1	林O	R197	111	205					3	2019-05-06 12:36:00	2019-05-06 16:36:00	3	住院到病房				0	36.4	118	25			4	5	6	96	240	2019-05-06	0
2	7	林O	R509	119	204					2	2019-05-06 11:28:00	2019-05-06 13:25:00	1	出院回家				0	39.3	162	22	97	80	4	5	6	96	117	2019-05-06	0
1	7	林O	G40909	106	205					3	2019-05-06 10:27:00	2019-05-06 12:34:00	1	出院回家				0	35.9	112	24			4	5	6	93	127	2019-05-06	0
1	5	林O	J189	110	202	R509				3	2019-05-06 10:03:00	2019-05-06 13:43:00	3	住院到病房				0	35.7	114	22			4	5	6	97	220	2019-05-06	0
2	4	林O	J111	110	201	R509	J00			3	2019-05-06 08:26:00	2019-05-06 14:36:00	2	拒待病房AAD				0	36.1	140	25			4	5	6	93	370	2019-05-06	0
1	2	林O	J219	110	202	E869	R509			2	2019-05-06 08:23:00	2019-05-06 15:35:00	3	住院到病房				0	36.4	122	26			4	5	6	94	432	2019-05-06	0
1	7	林O	R109	111	205					3	2019-05-06 08:22:00	2019-05-06 16:04:00	1	出院回家				0	35.8	78	24	96	67	4	5	6	96	462	2019-05-06	0
2	17	林O	K2900	111	205					4	2019-05-06 08:05:00	2019-05-06 09:30:00	1	出院回家				0	36.3	120	17	143	116	4	5	6	97	85	2019-05-06	0
1	14	林O	R109	111	205					3	2019-05-06 08:00:00	2019-05-06 12:40:00	1	出院回家				0	35.1	71	19	135	83	4	5	6	96	280	2019-05-06	0
2	15	林O	G40909	106	205					3	2019-05-06 07:40:00	2019-05-07 11:18:00	3	住院到病房				0	36.8	66	20	113	63	4	5	6	99	1658	2019-05-06	0
1	1	吳O樺	J069	110	201					3	2019-06-26 16:52:00	2019-06-26 17:25:00	1	出院回家				0	37.2	111	22			4	5	6	96	33	2019-06-26	0
1	4	吳O樺	J180	110	202	R062				3	2019-06-26 16:47:00	2019-06-27 12:44:00	3	住院到病房				0	37.6	121	22			4	5	6	94	1197	2019-06-26	0
2	1	吳O樺	A09	101	203					3	2019-06-26 16:39:00	2019-06-26 20:03:00	1	出院回家				0	36.1	148	26			4	5	6	95	204	2019-06-26	0
1	1	吳O樺	J111	110	201					2	2019-06-26 16:35:00	2019-06-26 18:27:00	1	出院回家	2019062623720080	3532014399	吳鎮宇親子耳鼻喉科診所	1	38.8	158	26			4	5	6	96	112	2019-06-26	0
1	3	吳O樺	R509	119	204					3	2019-06-26 16:14:00	2019-06-26 17:29:00	1	出院回家				0	38.6	139	20			4	5	6	96	75	2019-06-26	0
1	3	吳O樺	B085	101	201					3	2019-06-26 14:14:00	2019-06-26 20:55:00	3	住院到病房				0	37.3	136	25			4	5	6	95	401	2019-06-26	0
1	7	吳O樺	R112	111	203	K529				3	2019-06-26 13:35:00	2019-06-26 15:46:00	1	出院回家				0	36.5	129	23	114	70	4	5	6	99	131	2019-06-26	0
1	6	吳O樺	J180	110	202					3	2019-06-26 13:05:00	2019-06-26 13:46:00	1	出院回家	2019062525485650	3532052273	愛鄰親子診所	1	36.9	109	18			4	5	6	97	41	2019-06-26	0
2	1	吳O樺	K529	111	203					2	2019-06-26 11:27:00	2019-06-26 14:02:00	1	出院回家				0	38	150	26			4	5	6	98	155	2019-06-26	0
1	3	吳O樺	K922	111	205	J111				3	2019-06-26 11:19:00	2019-06-27 16:40:00	3	住院到病房		1532101117	秉坤婦幼醫院	0	37	113	22			4	5	6	95	1761	2019-06-26	0
2	1	吳O樺	J069	110	201	R112				3	2019-06-26 11:05:00	2019-06-26 13:57:00	1	出院回家	2019062656510740	3532051954	安泰耳鼻喉科診所	1	36.2	136	22			4	5	6	96	172	2019-06-26	0
2	1	吳O樺	B084	101	201					3	2019-06-26 10:02:00	2019-06-26 14:54:00	3	住院到病房				0	37.2	148	28			4	5	6	99	292	2019-06-26	0
1	1	吳O樺	J180	110	202					2	2019-06-26 09:25:00	2019-06-26 21:30:00	3	住院到病房				0	36.6	152	24			4	5	6	99	725	2019-06-26	0
2	2	吳O樺	L03119	112	205	L299				3	2019-06-26 09:03:00	2019-06-26 09:29:00	1	出院回家				0	36.1	114	26			4	5	6	99	26	2019-06-26	0
2	5	吳O樺	J180	110	202					3	2019-06-26 08:59:00	2019-06-26 10:01:00	1	出院回家				0	36.1	95	25			4	5	6	92	62	2019-06-26	0
1	16	吳O樺	J111	110	201					3	2019-06-26 07:27:00	2019-06-26 08:41:00	1	出院回家				0	38.1	74	18	144	84	4	5	6	95	74	2019-06-26	0
1	4	吳O樺	R509	119	204					3	2019-06-26 07:25:00	2019-06-26 16:13:00	3	住院到病房				0	37.7	138	24			4	5	6	98	528	2019-06-26	0
2	1	吳O樺	J180	110	202	R509				3	2019-06-26 07:25:00	2019-06-26 14:52:00	3	住院到病房				0	37	145	28			4	5	6	99	447	2019-06-26	0
2	0	吳O樺	B002	101	201					2	2019-06-26 07:15:00	2019-06-26 15:01:00	3	住院到病房				0	37.7	154	30			4	5	6	99	466	2019-06-26	0
2	2	吳O樺	J029	110	205					2	2019-06-26 07:11:00	2019-06-26 10:54:00	1	出院回家				0	37	163	26			4	5	6	98	223	2019-06-26	0
1	0	吳O樺	G40909	106	205					1	2019-06-25 18:13:00	2019-06-25 19:56:00	4	住院到加護				0	36.8	162	36			3	1	1	68	103	2019-06-25	0
1	6	吳O樺	H4419	107	205					3	2019-06-25 18:05:00	2019-06-25 21:24:00	1	出院回家				0	36.2	104	21			4	5	6	95	199	2019-06-25	0
2	1	吳O樺	R509	119	204					2	2019-06-25 16:46:00	2019-06-25 19:28:00	1	出院回家				0	39.6	175	32			4	5	6	95	162	2019-06-25	0
1	7	吳O樺	J189	110	202					3	2019-06-25 16:30:00	2019-06-25 17:57:00	3	住院到病房	2019062537225540	1532100049	聯新國際醫院	1	36.5	111	24	102	72	4	5	6	97	87	2019-06-25	0
1	1	吳O樺	J050	110	201					2	2019-06-25 14:56:00	2019-06-25 16:19:00	3	住院到病房				0	37.1	177	30			4	5	6	96	83	2019-06-25	0
1	5	吳O樺	B085	101	201					2	2019-06-25 14:30:00	2019-06-25 16:00:00	3	住院到病房				0	37.3	153	25			4	5	6	96	90	2019-06-25	0
2	10	吳O樺	J180	110	202					3	2019-06-25 13:28:00	2019-06-25 14:07:00	1	出院回家				0	38.3	135	23	96	74	4	5	6	97	39	2019-06-25	0
1	1	吳O樺	B085	101	201					2	2019-06-25 13:12:00	2019-06-25 13:43:00	1	出院回家				0	37.5	168	25			4	5	6	95	31	2019-06-25	0
1	17	吳O樺	J069	110	201	J111				3	2019-06-25 13:02:00	2019-06-25 14:53:00	1	出院回家				0	37.6	106	18	131	71	4	5	6	94	111	2019-06-25	0
1	7	吳O樺	R509	119	204					4	2019-06-25 12:29:00	2019-06-25 14:20:00	1	出院回家				0	37.3	111	20	101	69	4	5	6	97	111	2019-06-25	0
1	0	吳O樺	J219	110	202					2	2019-06-25 10:51:00	2019-06-25 12:10:00	2	拒治療AAD				0	38.4	162	28			4	5	6	95	79	2019-06-25	0
1	8	吳O樺	J180	110	202	J111				3	2019-06-25 09:47:00	2019-06-25 13:12:00	1	出院回家	2019062520144090	3532072159	南崁現代診所	1	37.6	110	20			4	5	6	93	205	2019-06-25	0
2	3	吳O樺	J180	110	202					3	2019-06-25 09:37:00	2019-06-25 13:14:00	3	住院到病房				0	37.3	145	24			4	5	6	92	217	2019-06-25	0
1	6	吳O樺	R1031	111	205					3	2019-06-25 08:40:00	2019-06-25 13:10:00	1	出院回家				0	36.6	96	23			4	5	6	97	270	2019-06-25	0
1	1	吳O樺	R509	119	204					2	2019-06-25 07:48:00	2019-06-25 11:40:00	1	出院回家				0	38	151	24			4	5	6	94	232	2019-06-25	0
2	7	吳O樺	J111	110	201					3	2019-06-25 07:33:00	2019-06-25 08:40:00	1	出院回家				0	37.7	111	20	101	72	4	5	6	95	67	2019-06-25	0
1	11	吳O樺	R112	111	203	R51				3	2019-06-24 18:30:00	2019-06-25 01:20:00	1	出院回家	2019062429429330	3531171368	侯志龍小兒科診所	1	35.8	94	20	112	50	4	5	6	99	410	2019-06-24	0
1	17	吳O樺	H81399	108	205	J069				3	2019-06-24 17:48:00	2019-06-24 18:33:00	1	出院回家				0	36.7	120	17	171	99	4	5	6	96	45	2019-06-24	0
2	1	吳O樺	T189XXA	117	205					2	2019-06-24 17:03:00	2019-06-24 17:49:00	1	出院回家				0	35.8	151	24			4	5	6	97	46	2019-06-24	0
1	2	吳O樺	J050	110	201	J069				3	2019-06-24 16:25:00	2019-06-24 22:18:00	1	出院回家	2019062253058190	3531171439	黃紹基診所	1	38.3	145	25			4	5	6	95	353	2019-06-24	0
1	0	吳O樺	R509	119	204					3	2019-06-24 16:24:00	2019-06-24 19:44:00	1	出院回家	2019062483463180	3532017818	惠生保安婦幼診所	1	36.2	144	24			4	5	6	99	200	2019-06-24	0
2	8	吳O樺	J189	110	202	R509				4	2019-06-24 16:19:00	2019-06-24 17:51:00	2	拒治療AAD				0	36.8	118	20			4	5	6	95	92	2019-06-24	0
2	4	吳O樺	B002	101	201					2	2019-06-24 15:21:00	2019-06-24 16:42:00	3	住院到病房				0	36.9	155	24			4	5	6	99	81	2019-06-24	0
2	10	吳O樺	L040	112	205					3	2019-06-24 14:37:00	2019-06-24 16:06:00	3	住院到病房				0	36.2	110	20	102	72	4	5	6	97	89	2019-06-24	0
1	7	吳O樺	K529	111	203	E860				3	2019-06-24 14:17:00	2019-06-24 23:08:00	1	出院回家	2019062332064110	3532082379	郭淵進診所	1	36.1	78	24	98	62	4	5	6	95	531	2019-06-24	0
2	13	吳O樺	R1012	111	205					3	2019-06-24 13:23:00	2019-06-24 14:49:00	3	住院到病房	2019062400521050	1532100049	聯新國際醫院	1	36.2	75	19	103	63	4	5	6	97	86	2019-06-24	0
1	7	吳O樺	R109	111	205					4	2019-06-24 13:11:00	2019-06-24 16:34:00	3	住院到病房				0	38.3	121	26			4	5	6	95	203	2019-06-24	0
1	5	吳O樺	J189	110	202	J069				3	2019-06-24 12:57:00	2019-06-24 16:07:00	3	住院到病房				0	36.6	110	26			4	5	6	97	190	2019-06-24	0
1	2	吳O樺	J050	110	201					2	2019-06-24 12:40:00	2019-06-24 18:57:00	3	住院到病房	2019062481697280	1532040039	天成醫院	1	36.5	156	26			4	5	6	94	377	2019-06-24	0
1	1	吳O樺	K529	111	203					2	2019-06-24 12:20:00	2019-06-24 15:49:00	1	出院回家				0	36.7	188	25			4	5	6	96	209	2019-06-24	0
2	12	吳O樺	R21	118	205					3	2019-06-24 12:15:00	2019-06-24 14:24:00	3	住院到病房				0	36.2	86	16	141	71	4	5	6	95	129	2019-06-24	0
2	9	吳O樺	K922	111	205					3	2019-06-24 10:20:00	2019-06-24 14:20:00	3	住院到病房				0	36.1	81	25	99	68	4	5	6	97	240	2019-06-24	0
1	2	吳O樺	J180	110	202	R509				3	2019-06-24 10:03:00	2019-06-24 14:44:00	1	出院回家				0	36.5	111	25			4	5	6	96	281	2019-06-24	0
2	1	吳O樺	R509	119	204					2	2019-06-24 07:53:00	2019-06-24 11:08:00	1	出院回家				0	39.4	218	28			4	5	6	99	195	2019-06-24	0
1	1	吳O樺	J029	110	205					3	2019-06-24 06:42:00	2019-06-24 10:35:00	1	出院回家				0	37.8	144	26			4	5	6	98	233	2019-06-24	0
1	3	吳O樺	J029	110	205					2	2019-06-24 06:41:00	2019-06-24 10:36:00	1	出院回家				0	37.4	160	24			4	5	6	99	235	2019-06-24	0
2	6	吳O樺	C9101	102	205	R509				2	2019-06-24 06:35:00	2019-06-24 13:47:00	3	住院到病房				0	39	145	24			4	5	6	95	432	2019-06-24	0
2	7	吳O樺	R112	111	203	R143				3	2019-06-21 05:32:00	2019-06-21 07:03:00	1	出院回家				0	36	101	18	93	52	4	5	6	98	91	2019-06-21	0
2	3	吳O樺	B085	101	201	K529				3	2019-06-21 03:39:00	2019-06-21 12:39:00	3	住院到病房				0	39.8	136	20			4	5	6	99	540	2019-06-21	0
1	1	吳O樺	J050	110	201					2	2019-06-21 02:02:00	2019-06-21 05:19:00	1	出院回家				0	37.6	140	32			4	5	6	97	197	2019-06-21	0
1	5	吳O樺	L500	112	205					3	2019-06-21 01:52:00	2019-06-21 02:33:00	1	出院回家				0	35.3	78	22			4	5	6	98	41	2019-06-21	0
1	2	吳O樺	J180	110	202					2	2019-06-21 01:44:00	2019-06-21 13:38:00	3	住院到病房				0	39.7	185	26			4	5	6	94	714	2019-06-21	0
2	5	吳O樺	J180	110	202	D649				3	2019-06-21 01:24:00	2019-06-21 13:37:00	3	住院到病房				0	37.3	127	22			4	5	6	94	733	2019-06-21	0
2	4	吳O樺	J069	110	201					3	2019-06-21 01:23:00	2019-06-21 02:27:00	1	出院回家				0	38.2	140	22			4	5	6	94	64	2019-06-21	0
1	2	吳O樺	R509	119	204					2	2019-06-20 22:49:00	2019-06-21 03:37:00	1	出院回家				0	40.6	190	28			4	5	6	98	288	2019-06-20	0
1	6	吳O樺	M659	113	205					4	2019-06-20 22:45:00	2019-06-20 23:47:00	1	出院回家				0	36	112	21			4	5	6	96	62	2019-06-20	0
2	1	吳O樺	S143XXA	120	205	T7692XA	T7492XA	M2550		2	2019-06-20 21:22:00	2019-06-21 14:26:00	3	住院到病房				0	37.2	152	28			4	5	6	98	1024	2019-06-20	0
2	0	吳O樺	R509	119	204					2	2019-06-20 21:07:00	2019-06-20 22:34:00	1	出院回家				0	37.6	185	32			4	5	6	99	87	2019-06-20	0
1	3	吳O樺	J0390	110	201					2	2019-06-20 20:59:00	2019-06-21 00:57:00	1	出院回家				0	37.5	150	28			4	5	6	96	238	2019-06-20	0
1	5	吳O樺	J189	110	202					3	2019-06-20 20:37:00	2019-06-21 19:07:00	3	住院到病房				0	37.3	114	25			4	5	6	96	1350	2019-06-20	0
1	5	吳O樺	R509	119	204					3	2019-06-20 20:26:00	2019-06-20 22:39:00	1	出院回家				0	38	136	28			4	5	6	95	133	2019-06-20	0
2	17	吳O樺	N10	114	205					3	2019-06-20 20:16:00	2019-06-21 12:20:00	3	住院到病房				0	36.5	72	18	138	87	4	5	6	99	964	2019-06-20	0
2	10	吳O樺	K529	111	203	R143				3	2019-06-20 20:04:00	2019-06-20 21:36:00	1	出院回家				0	39.8	140	28			4	5	6	98	92	2019-06-20	0
2	5	吳O樺	L040	112	205	K2900				3	2019-06-20 19:39:00	2019-06-20 22:01:00	1	出院回家	2019062029727750	3531171439	黃紹基診所	1	37.5	111	26			4	5	6	98	142	2019-06-20	0
2	17	吳O樺	R1030	111	205					3	2019-06-20 19:26:00	2019-06-20 23:22:00	1	出院回家				0	37.3	84	21	144	77	4	5	6	98	236	2019-06-20	0
1	6	吳O樺	R079	109	205					4	2019-06-20 19:05:00	2019-06-20 19:32:00	1	出院回家				0	36.9	102	18			4	5	6	96	27	2019-06-20	0
1	1	吳O樺	J189	110	202	D649	R112			3	2019-06-20 18:31:00	2019-06-21 14:08:00	3	住院到病房				0	36.6	116	30			3	5	6	97	1177	2019-06-20	0
1	7	吳O樺	B084	101	201					3	2019-06-20 06:36:00	2019-06-20 13:30:00	3	住院到病房				0	36.3	106	23			4	5	6	96	414	2019-06-20	0
1	3	吳O樺	B084	101	201	J189				3	2019-06-20 06:36:00	2019-06-20 13:30:00	3	住院到病房				0	36.8	122	26			4	5	6	94	414	2019-06-20	0
2	7	吳O樺	R112	111	203	R1033				3	2019-06-20 04:57:00	2019-06-20 13:57:00	1	出院回家				0	36	104	23			4	5	6	96	540	2019-06-20	0
1	5	吳O樺	R509	119	204					1	2019-06-20 03:58:00	2019-06-20 14:09:00	3	住院到病房				0	40.6	161	20			4	5	6	94	611	2019-06-20	0
1	4	吳O樺	J180	110	202					2	2019-06-20 03:36:00	2019-06-20 16:51:00	3	住院到病房				0	37	173	28			4	5	6	96	795	2019-06-20	0
2	6	吳O樺	H6690	108	205					3	2019-06-20 02:57:00	2019-06-20 03:17:00	1	出院回家				0	37.9	111	18	123	87	4	5	6	98	20	2019-06-20	0
1	1	吳O樺	J180	110	202					2	2019-06-20 02:31:00	2019-06-20 04:43:00	1	出院回家				0	38.9	154	26			4	5	6	94	132	2019-06-20	0
1	0	吳O樺	R509	119	204					2	2019-06-20 02:07:00	2019-06-20 03:26:00	1	出院回家				0	38.3	180	32			4	5	6	99	79	2019-06-20	0
1	3	吳O樺	R040	108	205					3	2019-06-20 01:57:00	2019-06-20 04:47:00	1	出院回家				0	36	123	22			4	5	6	96	170	2019-06-20	0
2	2	吳O樺	J189	110	202					2	2019-06-20 01:45:00	2019-06-20 02:35:00	1	出院回家				0	38.3	163	26			4	5	6	98	50	2019-06-20	0
1	3	吳O樺	R509	119	204					2	2019-06-20 00:09:00	2019-06-20 00:34:00	1	出院回家				0	39.7	174	26			4	5	6	97	25	2019-06-20	0
1	1	吳O樺	R509	119	204	H6690				3	2019-06-19 23:50:00	2019-06-20 02:53:00	1	出院回家				0	37.7	115	23			4	5	6	96	183	2019-06-19	0
1	1	吳O樺	J180	110	202	A09				3	2019-06-19 22:55:00	2019-06-20 16:50:00	3	住院到病房	2019061954861440	3531171368	侯志龍小兒科診所	1	37.8	144	26			4	5	6	97	1075	2019-06-19	0
1	3	吳O樺	L500	112	205					3	2019-06-19 22:33:00	2019-06-19 23:07:00	1	出院回家				0	36.8	137	20			4	5	6	98	34	2019-06-19	0
1	2	吳O樺	J180	110	202					2	2019-06-19 22:04:00	2019-06-20 00:39:00	1	出院回家				0	38.6	150	24			4	5	6	99	155	2019-06-19	0
1	6	吳O樺	A389	101	205	R21	R509			3	2019-06-19 21:45:00	2019-06-20 14:09:00	3	住院到病房				0	37.5	130	20	109	76	4	5	6	96	984	2019-06-19	0
2	2	吳O樺	T171XXA	117	205					3	2019-06-19 21:41:00	2019-06-19 23:47:00	1	出院回家		3532017612	大有耳鼻喉專科診所	0	36.5	127	22			4	5	6	98	126	2019-06-19	0
1	2	吳O樺	R509	119	204					2	2019-06-19 21:40:00	2019-06-20 01:30:00	1	出院回家				0	39	172	22			4	5	6	96	230	2019-06-19	0
2	3	吳O樺	J069	110	201					2	2019-06-19 21:27:00	2019-06-19 23:29:00	1	出院回家				0	39.2	149	24			4	5	6	95	122	2019-06-19	0
1	7	吳O樺	J189	110	202	R509				3	2019-06-19 21:21:00	2019-06-20 14:14:00	3	住院到病房				0	36.9	106	22			4	5	6	94	1013	2019-06-19	0
2	12	吳O樺	N7689	114	205					3	2019-06-19 20:24:00	2019-06-19 22:00:00	1	出院回家				0	35.7	111	20	118	70	4	5	6	98	96	2019-06-19	0
2	15	吳O樺	T18108A	117	205					3	2019-06-19 20:10:00	2019-06-19 21:36:00	1	出院回家	2019061968913600	3532102170	文化診所	1	36.7	96	16	119	87	4	5	6	97	86	2019-06-19	0
1	0	吳O樺	L0293	112	205					3	2019-06-19 20:02:00	2019-06-19 21:05:00				1532101117	秉坤婦幼醫院	0	37	131	26			4	5	6	96	63	2019-06-19	0
2	11	吳O樺	A09	101	203					3	2019-06-19 19:41:00	2019-06-20 12:46:00	3	住院到病房	2019061988416800	3531171368	侯志龍小兒科診所	1	36.7	118	22	108	82	4	5	6	97	1025	2019-06-19	0
1	3	吳O樺	J189	110	202					2	2019-06-19 19:31:00	2019-06-20 13:29:00	3	住院到病房				0	38.5	167	22			4	5	6	93	1078	2019-06-19	0
1	1	吳O樺	J069	110	201	J0190				2	2019-06-19 19:27:00	2019-06-19 21:18:00	1	出院回家				0	39.2	192	24			4	5	6	98	111	2019-06-19	0
1	3	吳O樺	J189	110	202					3	2019-06-19 18:56:00	2019-06-20 12:46:00	3	住院到病房				0	36.7	143	26			4	5	6	93	1070	2019-06-19	0
1	4	吳O樺	K529	111	203					3	2019-06-19 04:39:00	2019-06-19 11:09:00	1	出院回家				0	35.5	114	22			4	5	6	95	390	2019-06-19	0
2	2	吳O樺	J0390	110	201	E860				3	2019-06-19 03:36:00	2019-06-19 15:34:00	3	住院到病房				0	36	109	25			4	5	6	99	718	2019-06-19	0
1	2	吳O樺	J180	110	202					4	2019-06-19 02:47:00	2019-06-19 04:02:00	1	出院回家				0	36.9	114	24			4	5	6	97	75	2019-06-19	0
2	1	吳O樺	L500	112	205					3	2019-06-19 02:08:00	2019-06-19 02:49:00	1	出院回家				0	36	91	22			4	5	6	93	41	2019-06-19	0
1	3	吳O樺	K529	111	203	J069	R509			2	2019-06-19 02:06:00	2019-06-19 03:39:00	1	出院回家				0	40.1	165	26			4	5	6	96	93	2019-06-19	0
2	16	吳O樺	N19	114	205	R339	J069	N390		3	2019-06-19 01:57:00	2019-06-19 06:23:00	4	住院到加護				0	36.4	115	17	119	66	4	5	6	95	266	2019-06-19	0
1	17	吳O樺	J069	110	201	K529				3	2019-06-19 00:29:00	2019-06-19 02:28:00	1	出院回家				0	38.9	112	20	135	73	4	5	6	96	119	2019-06-19	0
2	5	吳O樺	B084	101	201					3	2019-06-19 00:27:00	2019-06-19 13:00:00	3	住院到病房				0	36.5	127	20			4	5	6	96	753	2019-06-19	0
2	16	吳O樺	J111	110	201					3	2019-06-19 00:09:00	2019-06-19 01:52:00	1	出院回家				0	37.5	96	20	110	64	4	5	6	98	103	2019-06-19	0
1	1	吳O樺	R509	119	204					2	2019-06-18 23:13:00	2019-06-19 05:20:00	1	出院回家				0	39.1	156	22			4	5	6	98	367	2019-06-18	0
2	7	吳O樺	J0190	110	201	J180				2	2019-06-18 23:09:00	2019-06-19 02:12:00	1	出院回家				0	38.1	153	20			4	5	6	96	183	2019-06-18	0
2	6	吳O樺	K529	111	203					2	2019-06-18 22:56:00	2019-06-19 03:00:00	1	出院回家				0	39	163	20			4	5	6	94	244	2019-06-18	0
2	1	吳O樺	A09	101	203	K529	E860			3	2019-06-18 22:36:00	2019-06-19 15:34:00	3	住院到病房	2019061860955460	3532070637	連淑芳小兒科診所	1	36.1	137	26			4	5	6	99	1018	2019-06-18	0
1	1	吳O樺	J180	110	202	K529	R05			2	2019-06-18 22:10:00	2019-06-19 14:25:00	3	住院到病房				0	37.3	155	28			4	5	6	97	975	2019-06-18	0
1	4	吳O樺	B084	101	201	E860				3	2019-06-18 21:56:00	2019-06-19 06:16:00	3	住院到病房	2019061876189450	3532014675	曹景雄小兒科診所	1	36.8	91	24			4	5	6	98	500	2019-06-18	0
1	1	吳O樺	R509	119	204					2	2019-06-18 21:53:00	2019-06-19 02:07:00	1	出院回家				0	38.6	162	26			4	5	6	99	254	2019-06-18	0
1	3	吳O樺	B085	101	201					3	2019-06-18 21:42:00	2019-06-18 23:04:00	3	住院到病房	2019061868376840	3531171386	林漢邦診所	1	37.3	135	22			4	5	6	96	82	2019-06-18	0
1	14	吳O樺	J111	110	201					3	2019-06-18 21:24:00	2019-06-18 23:54:00	1	出院回家				0	38.5	116	20	97	63	4	5	6	94	150	2019-06-18	0
1	2	吳O樺	R509	119	204					3	2019-06-18 21:21:00	2019-06-19 00:16:00	1	出院回家				0	38.1	136	26			4	5	6	98	175	2019-06-18	0
1	5	吳O樺	K529	111	203	E860				3	2019-06-18 21:11:00	2019-06-19 06:03:00	1	出院回家				0	35.6	82	25			4	5	6	94	532	2019-06-18	0
2	3	吳O樺	K529	111	203					3	2019-06-18 21:06:00	2019-06-19 00:24:00	1	出院回家				0	36.8	118	20	139	88	4	5	6	97	198	2019-06-18	0
2	0	吳O樺	R112	111	203					3	2019-06-18 20:39:00	2019-06-18 21:33:00	1	出院回家				0	36.5	152	18			4	5	6	98	54	2019-06-18	0
2	1	吳O樺	R509	119	204					2	2019-06-18 20:28:00	2019-06-19 00:26:00	1	出院回家				0	38.8	160	23			4	5	6	98	238	2019-06-18	0
2	5	吳O樺	J189	110	202	R509				3	2019-06-18 19:47:00	2019-06-19 14:14:00	3	住院到病房				0	39	141	24			4	5	6	94	1107	2019-06-18	0
2	2	吳O樺	N390	114	205					2	2019-06-18 19:46:00	2019-06-19 13:27:00	3	住院到病房				0	36.8	152	22			4	5	6	94	1061	2019-06-18	0
1	5	吳O樺	J189	110	202	J180	A09			3	2019-06-18 19:33:00	2019-06-19 12:31:00	3	住院到病房				0	38.7	128	20			4	5	6	97	1018	2019-06-18	0
1	10	吳O樺	B085	101	201	K529				3	2019-06-18 19:14:00	2019-06-18 20:21:00	3	住院到病房				0	36.4	108	22			4	5	6	97	67	2019-06-18	0
2	7	吳O樺	R05	110	201					3	2019-06-18 19:13:00	2019-06-18 20:39:00	1	出院回家				0	37.3	144	22	151	87	4	5	6	96	86	2019-06-18	0
2	17	吳O樺	R1010	111	205					3	2019-06-18 18:49:00	2019-06-18 21:39:00	1	出院回家				0	36.1	81	20	128	90	4	5	6	98	170	2019-06-18	0
1	0	吳O樺	J219	110	202					2	2019-06-18 05:44:00	2019-06-18 06:18:00	1	出院回家				0	38.4	155	28			4	5	6	95	34	2019-06-18	0
1	1	吳O樺	R509	119	204	R05				2	2019-06-18 04:24:00	2019-06-18 06:36:00	1	出院回家				0	39.7	178	25			4	5	6	95	132	2019-06-18	0
2	3	吳O樺	K529	111	203	J029				3	2019-06-18 03:45:00	2019-06-18 05:00:00	1	出院回家				0	38.5	131	24			4	5	6	97	75	2019-06-18	0
2	0	吳O樺	P599	115	205					4	2019-06-18 02:34:00	2019-06-18 06:31:00	1	出院回家				0	37.8	132	36			4	5	6	96	237	2019-06-18	0
2	7	吳O樺	H6690	108	205					3	2019-06-18 02:15:00	2019-06-18 02:29:00	1	出院回家				0	37.5	114	22	101	65	4	5	6	98	14	2019-06-18	0
2	0	吳O樺	N390	114	205	K2900				2	2019-06-18 00:39:00	2019-06-18 12:04:00	3	住院到病房				0	39	158	30			4	5	6	95	685	2019-06-18	0
1	1	吳O樺	R509	119	204					2	2019-06-18 00:22:00	2019-06-18 03:24:00	1	出院回家				0	38.9	166	25			4	5	6	93	182	2019-06-18	0
1	16	吳O樺	K529	111	203					3	2019-06-17 23:54:00	2019-06-18 01:41:00	1	出院回家				0	39	125	20	142	95	4	5	6	95	107	2019-06-17	0
1	1	吳O樺	L03119	112	205					3	2019-06-17 22:49:00	2019-06-17 23:15:00	1	出院回家				0	36.2	118	24			4	5	6	95	26	2019-06-17	0
1	13	吳O樺	J069	110	201					3	2019-06-17 22:27:00	2019-06-18 11:19:00	1	出院回家				0	38.8	129	22	112	61	4	5	6	98	772	2019-06-17	0
1	8	吳O樺	H81399	108	205	Q203				3	2019-06-17 22:13:00	2019-06-18 13:38:00	3	住院到病房				0	35.8	114	22	114	63	4	5	6	97	925	2019-06-17	0
2	10	吳O樺	J0390	110	201	R112				3	2019-06-17 22:04:00	2019-06-18 00:45:00	1	出院回家				0	38.1	126	20	131	82	4	5	6	96	161	2019-06-17	0
1	12	吳O樺	K922	111	205	E791	R112			2	2019-06-17 21:46:00	2019-06-18 12:17:00	1	出院回家				0	37.8	165	24			4	1	5	94	871	2019-06-17	0
1	1	吳O樺	J180	110	202					3	2019-06-17 20:49:00	2019-06-17 22:23:00	1	出院回家				0	37	141	25			4	5	6	94	94	2019-06-17	0
1	4	吳O樺	J029	110	205					3	2019-06-17 20:41:00	2019-06-17 22:35:00	1	出院回家				0	37.9	139	23			4	5	6	97	114	2019-06-17	0
1	11	吳O樺	M2550	113	205					3	2019-06-17 20:33:00	2019-06-17 22:29:00	1	出院回家		3532051954	安泰耳鼻喉科診所	0	36.7	107	20	141	68	4	5	6	97	116	2019-06-17	0
2	4	吳O樺	T171XXA	117	205					3	2019-06-17 20:14:00	2019-06-17 22:02:00	1	出院回家	2019061708466140	3532024877	詮順耳鼻喉科診所	1	36.7	108	18			4	5	6	96	108	2019-06-17	0
1	2	吳O樺	J189	110	202					2	2019-06-17 19:51:00	2019-06-17 22:29:00	3	住院到病房				0	38.9	164	22			4	5	6	93	158	2019-06-17	0
2	18	吳O樺	R55	109	205					3	2019-06-17 19:50:00	2019-06-17 21:42:00	1	出院回家				0	36.3	78	18	92	65	4	5	6	99	112	2019-06-17	0
2	7	吳O樺	K529	111	203					3	2019-06-17 19:46:00	2019-06-18 05:22:00	1	出院回家				0	38.2	118	24			4	5	6	95	576	2019-06-17	0
1	1	吳O樺	K529	111	203	A09				3	2019-06-17 19:28:00	2019-06-17 22:22:00	1	出院回家				0	35.8	117	26			4	5	6	97	174	2019-06-17	0
1	8	吳O樺	J0390	110	201					3	2019-06-17 19:15:00	2019-06-17 19:47:00	1	出院回家				0	36.8	102	22			4	5	6	96	32	2019-06-17	0
2	2	吳O樺	T551X4A	117	205					3	2019-06-09 17:46:00	2019-06-09 21:26:00	1	出院回家				0	35.8	102	26			4	5	6	94	220	2019-06-09	0
1	4	吳O樺	K529	111	203					4	2019-06-09 17:39:00	2019-06-09 21:09:00	1	出院回家				0	38.8	126	26			4	5	6	96	210	2019-06-09	0
1	5	吳O樺	K2900	111	205					3	2019-06-09 17:07:00	2019-06-09 19:51:00	1	出院回家				0	36.9	123	25			4	5	6	96	164	2019-06-09	0
2	2	吳O樺	L03211	112	205					2	2019-06-09 16:39:00	2019-06-09 18:32:00	3	住院到病房				0	36.6	173	26			4	5	6	95	113	2019-06-09	0
2	0	吳O樺	J180	110	202					2	2019-06-09 15:39:00	2019-06-09 18:25:00	3	住院到病房				0	37.3	156	28			4	5	6	92	166	2019-06-09	0
2	17	吳O樺	J180	110	202					3	2019-06-09 15:27:00	2019-06-09 18:41:00	1	出院回家				0	38.6	126	28	116	61	4	5	6	93	194	2019-06-09	0
2	9	吳O樺	R1031	111	205					3	2019-06-09 15:12:00	2019-06-10 00:18:00	3	住院到病房				0	36	81	16	101	64	4	5	6	93	546	2019-06-09	0
2	14	吳O樺	T751XXA	117	205					3	2019-06-09 14:46:00	2019-06-09 19:18:00	5	轉院AAD(家屬要求轉院)				0	36.9	101	20	101	66	4	5	6	99	272	2019-06-09	0
2	6	吳O樺	N390	114	205					3	2019-06-09 14:26:00	2019-06-09 14:50:00	1	出院回家				0	36.6	108	19			4	5	6	96	24	2019-06-09	0
1	1	吳O樺	J069	110	201					2	2019-06-09 13:50:00	2019-06-09 17:15:00	1	出院回家				0	38.8	166	36			4	5	6	94	205	2019-06-09	0
2	5	吳O樺	J0390	110	201					2	2019-06-09 13:49:00	2019-06-09 15:47:00	1	出院回家				0	38.6	155	25			4	5	6	93	118	2019-06-09	0
1	12	吳O樺	T169XXA	117	205					3	2019-06-09 13:20:00	2019-06-09 15:16:00	1	出院回家				0	36.3	85	20	120	82	4	5	6	98	116	2019-06-09	0
1	0	吳O樺	R230	109	205					1	2019-06-09 13:10:00	2019-06-09 15:35:00	3	住院到病房				0	37	170	42			4	5	6	86	145	2019-06-09	0
1	1	吳O樺	J069	110	201					2	2019-06-09 12:58:00	2019-06-09 15:16:00	1	出院回家				0	36.6	166	28			4	5	6	97	138	2019-06-09	0
2	5	吳O樺	B084	101	201					3	2019-06-09 12:40:00	2019-06-09 14:13:00	1	出院回家				0	36.4	137	23			4	5	6	95	93	2019-06-09	0
2	8	吳O樺	R509	119	204					3	2019-06-09 11:48:00	2019-06-09 13:30:00	3	住院到病房	2019060987911080	1532100049	聯新國際醫院	1	37.7	148	20	108	55	4	5	6	97	102	2019-06-09	0
2	1	吳O樺	R509	119	204					3	2019-06-09 11:34:00	2019-06-09 16:59:00	1	出院回家				0	36.8	149	20			4	5	6	96	325	2019-06-09	0
1	4	吳O樺	H1030	107	205					3	2019-06-09 11:23:00	2019-06-09 12:01:00	1	出院回家				0	36.3	113	20			4	5	6	96	38	2019-06-09	0
2	2	吳O樺	R509	119	204					3	2019-06-09 11:14:00	2019-06-09 14:47:00	1	出院回家				0	36.6	106	20			4	5	6	97	213	2019-06-09	0
2	0	吳O樺	R509	119	204					2	2019-06-09 10:59:00	2019-06-09 13:08:00	4	住院到加護				0	38.2	166	42			4	5	6	99	129	2019-06-09	0
1	7	吳O樺	J189	110	202					3	2019-06-09 10:36:00	2019-06-09 13:24:00	3	住院到病房				0	38	137	20	103	76	4	5	6	94	168	2019-06-09	0
2	3	吳O樺	R509	119	204					2	2019-06-09 10:23:00	2019-06-09 14:14:00	1	出院回家				0	38.2	152	22			4	5	6	95	231	2019-06-09	0
1	0	吳O樺	J159	110	202	J208	J0380			2	2019-06-09 10:05:00	2019-06-09 13:50:00	3	住院到病房				0	38.8	144	22			4	5	6	98	225	2019-06-09	0
1	3	吳O樺	J209	110	202					2	2019-06-09 09:33:00	2019-06-09 14:27:00	1	出院回家				0	37.8	153	20			4	5	6	95	294	2019-06-09	0
2	6	吳O樺	J180	110	202					3	2019-06-09 09:06:00	2019-06-09 11:37:00	1	出院回家				0	38.1	120	22			4	5	6	94	151	2019-06-09	0
2	1	吳O樺	R17	111	205					2	2019-06-09 08:37:00	2019-06-09 13:24:00	3	住院到病房				0	36.3	169	22			4	5	6	99	287	2019-06-09	0
1	1	吳O樺	J180	110	202					2	2019-06-09 08:34:00	2019-06-09 13:25:00	3	住院到病房				0	38.8	192	26			4	5	6	96	291	2019-06-09	0
1	6	吳O樺	R143	111	205	K5900	R109			3	2019-06-09 08:27:00	2019-06-09 10:05:00	1	出院回家				0	36.7	136	22			4	5	6	94	98	2019-06-09	0
2	1	吳O樺	R509	119	204					2	2019-06-09 08:04:00	2019-06-09 12:54:00	1	出院回家				0	37.3	150	22			4	5	6	95	290	2019-06-09	0
1	3	吳O樺	J45901	110	205	R05				2	2019-06-09 07:41:00	2019-06-09 10:22:00	2	看診後自離院				0	36.3	168	30			4	5	6	92	161	2019-06-09	0
2	6	吳O樺	J180	110	202	I675	K219	G809	N319	3	2019-06-08 18:43:00	2019-06-08 23:03:00	1	出院回家				0	36.6	127	26			4	1	5	93	260	2019-06-08	0
1	2	吳O樺	J069	110	201					2	2019-06-08 18:15:00	2019-06-08 22:39:00	1	出院回家				0	38.5	463	24			4	5	6	93	264	2019-06-08	0
1	3	吳O樺	A09	101	203					3	2019-06-08 18:06:00	2019-06-08 22:52:00	3	住院到病房				0	37.6	144	22			4	5	6	96	286	2019-06-08	0
2	16	吳O樺	K2900	111	205					3	2019-06-08 17:17:00	2019-06-08 18:30:00	1	出院回家				0	37	103	20	112	58	4	5	6	98	73	2019-06-08	0
1	2	吳O樺	K529	111	203					2	2019-06-08 16:17:00	2019-06-08 21:20:00	1	出院回家				0	39.2	185	25			4	5	6	98	303	2019-06-08	0
1	5	吳O樺	K529	111	203					3	2019-06-08 15:44:00	2019-06-08 17:57:00	3	住院到病房				0	35.8	100	20			4	5	6	96	133	2019-06-08	0
2	4	吳O樺	J069	110	201	K529				2	2019-06-08 15:20:00	2019-06-08 21:25:00	1	出院回家				0	38.3	149	24			4	5	6	98	365	2019-06-08	0
2	5	吳O樺	J069	110	201					2	2019-06-08 14:12:00	2019-06-08 16:09:00	1	出院回家				0	38.9	150	24			4	5	6	95	117	2019-06-08	0
2	3	吳O樺	L0293	112	205					3	2019-06-08 11:12:00	2019-06-08 11:38:00	1	出院回家				0	36.6	97	18			4	5	6	97	26	2019-06-08	0
2	5	吳O樺	N390	114	205					4	2019-06-08 11:04:00	2019-06-08 11:30:00	1	出院回家	2019060898996710	3532070637	連淑芳小兒科診所	1	36	88	17			4	5	6	97	26	2019-06-08	0
1	1	吳O樺	N390	114	205	J069				2	2019-06-08 10:21:00	2019-06-08 13:37:00	1	出院回家				0	37.1	163	36			4	5	6	99	196	2019-06-08	0
1	1	吳O樺	J189	110	202					3	2019-06-08 09:50:00	2019-06-08 12:46:00	3	住院到病房				0	36.6	130	24			4	5	6	96	176	2019-06-08	0
1	9	吳O樺	H608X9	108	205					3	2019-06-08 09:22:00	2019-06-08 10:04:00	1	出院回家				0	36.4	96	16	119	78	4	5	6	98	42	2019-06-08	0
1	9	吳O樺	K529	111	203	E860	A09			3	2019-06-08 08:47:00	2019-06-08 13:29:00	1	出院回家				0	35.8	117	24	92	62	4	5	6	96	282	2019-06-08	0
1	2	吳O樺	R112	111	203	R05				3	2019-06-08 08:27:00	2019-06-08 15:43:00	1	出院回家				0	35.3	120	29			4	5	6	97	436	2019-06-08	0
2	2	吳O樺	J069	110	201					2	2019-06-08 07:46:00	2019-06-08 17:02:00	1	出院回家				0	38.4	165	22			4	5	6	95	556	2019-06-08	0
1	17	吳O樺	H539	107	205					3	2019-06-07 18:08:00	2019-06-08 15:17:00	1	出院回家				0	36.2	107	20	135	95	4	5	6	92	1269	2019-06-07	0
1	7	吳O樺	J069	110	201					2	2019-06-07 16:52:00	2019-06-07 17:49:00	1	出院回家				0	37.8	159	24			4	5	6	97	57	2019-06-07	0
2	1	吳O樺	B084	101	201					3	2019-06-07 16:32:00	2019-06-07 18:23:00	3	住院到病房				0	37.3		34			4	5	6		111	2019-06-07	0
2	1	吳O樺	J189	110	202					2	2019-06-07 16:18:00	2019-06-07 18:15:00	3	住院到病房	2019051109942640	3532072506	微笑親子耳鼻喉科診所	1	37.1	159	22			4	5	6	94	117	2019-06-07	0
2	3	吳O樺	J111	110	201	J180	E860			2	2019-06-07 16:10:00	2019-06-07 18:15:00	3	住院到病房				0	38.8	152	27			4	5	6	97	125	2019-06-07	0
2	6	吳O樺	L500	112	205					3	2019-06-07 15:32:00	2019-06-07 16:35:00	1	出院回家				0	37.3	132	18	97	60	4	5	6	96	63	2019-06-07	0
2	2	吳O樺	L03119	112	205					3	2019-06-07 15:06:00	2019-06-07 15:46:00	1	出院回家				0	37	148	22			4	5	6	98	40	2019-06-07	0
2	9	吳O樺	L040	112	205					3	2019-06-07 14:52:00	2019-06-07 15:38:00	1	出院回家				0	36.3	116	22	113	73	4	5	6	96	46	2019-06-07	0
1	4	吳O樺	K529	111	203					3	2019-06-07 14:18:00	2019-06-07 19:23:00	1	出院回家				0	36.4	134	25			4	5	6	96	305	2019-06-07	0
1	3	吳O樺	R509	119	204					2	2019-06-07 14:11:00	2019-06-07 15:38:00	1	出院回家				0	38.8	216	26			4	5	6	97	87	2019-06-07	0
1	8	吳O樺	J069	110	201					3	2019-06-07 14:08:00	2019-06-07 15:09:00	1	出院回家				0	38.3	117	24	104	52	4	5	6	96	61	2019-06-07	0
2	1	吳O樺	B085	101	201					2	2019-06-07 13:38:00	2019-06-07 15:37:00	3	住院到病房				0	37.8	153	25			4	5	6	99	119	2019-06-07	0
1	3	吳O樺	K2900	111	205					3	2019-06-07 13:23:00	2019-06-07 14:50:00	1	出院回家				0	36.2	135	25			4	5	6	96	87	2019-06-07	0
1	3	吳O樺	J050	110	201					2	2019-06-07 13:10:00	2019-06-07 18:15:00	3	住院到病房				0	39.6	162	24			4	5	6	95	305	2019-06-07	0
2	2	吳O樺	J180	110	202					3	2019-06-07 11:05:00	2019-06-07 11:44:00	1	出院回家				0	38.6	130	25			4	5	6	98	39	2019-06-07	0
1	11	吳O樺	M6282	113	205	J069				4	2019-06-07 10:26:00	2019-06-07 14:00:00	3	住院到病房	2019060775563420	3531065196	嘉泰耳鼻喉科診所	1	37	85	20	137	95	4	5	6	97	214	2019-06-07	0
2	4	吳O樺	J111	110	201					3	2019-06-07 10:17:00	2019-06-07 11:45:00	1	出院回家				0	38.4	140	22			4	5	6	96	88	2019-06-07	0
2	1	吳O樺	J180	110	202					2	2019-06-07 09:55:00	2019-06-07 13:53:00	3	住院到病房				0	37	153	24			4	5	6	96	238	2019-06-07	0
1	3	吳O樺	J180	110	202					3	2019-06-07 09:54:00	2019-06-07 11:04:00	1	出院回家				0	37.5	147	25			4	5	6	95	70	2019-06-07	0
2	4	吳O樺	J180	110	202					2	2019-06-07 09:14:00	2019-06-07 09:40:00	1	出院回家				0	36.6	159	24			4	5	6	95	26	2019-06-07	0
2	0	吳O樺	T8130XA	117	205	P0260				3	2019-06-07 08:35:00	2019-06-07 08:53:00	1	出院回家				0	37.1	139	30			4	5	6	96	18	2019-06-07	0
1	2	吳O樺	R509	119	204					2	2019-06-07 08:20:00	2019-06-07 09:09:00	3	住院到病房				0	38.2	174	20			4	5	6	96	49	2019-06-07	0
1	2	吳O樺	K2900	111	205					2	2019-06-07 07:30:00	2019-06-07 13:33:00	1	出院回家				0	36.1	150	23			4	5	6	96	363	2019-06-07	0
2	4	吳O樺	K529	111	203	A09				3	2019-06-07 06:24:00	2019-06-07 08:15:00	1	出院回家				0	36	124	24			4	5	6	97	111	2019-06-07	0
1	5	吳O樺	R1032	111	205					3	2019-06-06 18:38:00	2019-06-06 20:58:00	1	出院回家				0	36.5	102	26			4	5	6	96	140	2019-06-06	0
2	0	吳O樺	P599	115	205					2	2019-06-06 18:09:00	2019-06-06 21:40:00	4	住院到加護				0	36.8	136	36			4	5	6	95	211	2019-06-06	0
1	8	吳O樺	H81399	108	205	R51				3	2019-06-06 17:49:00	2019-06-07 06:50:00	3	住院到病房				0	36	71	26			4	5	6	93	781	2019-06-06	0
2	1	吳O樺	R509	119	204					2	2019-06-06 16:23:00	2019-06-06 19:23:00	1	出院回家				0	38	154	28			4	5	6	98	180	2019-06-06	0
2	1	吳O樺	R509	119	204					1	2019-06-06 15:05:00	2019-06-06 18:22:00	1	出院回家				0	40	184	24			4	5	6	96	197	2019-06-06	0
1	4	吳O樺	R509	119	204					4	2019-06-06 14:56:00	2019-06-06 18:50:00	3	住院到病房				0	38.2	135	25			4	5	6	96	234	2019-06-06	0
2	5	吳O樺	J069	110	201					3	2019-06-06 14:32:00	2019-06-06 16:35:00	1	出院回家				0	38.2	112	26			4	5	6	96	123	2019-06-06	0
1	7	吳O樺	K529	111	203	J069				4	2019-06-06 13:31:00	2019-06-06 16:10:00	1	出院回家				0	38.4	143	25			4	5	6	95	159	2019-06-06	0
2	6	吳O樺	J0390	110	201					2	2019-06-06 12:31:00	2019-06-06 15:38:00	1	出院回家				0	38.6	164	25			4	5	6	95	187	2019-06-06	0
1	1	吳O樺	J180	110	202	R509				2	2019-06-06 08:29:00	2019-06-06 13:23:00	3	住院到病房				0	38.6	204	30			4	5	6	97	294	2019-06-06	0
1	2	吳O樺	R509	119	204					2	2019-06-05 06:08:00	2019-06-05 07:01:00	1	出院回家				0	38.3	165	22			4	5	6	97	53	2019-06-05	0
1	8	吳O樺	J111	110	201					3	2019-06-05 05:50:00	2019-06-05 06:49:00	1	出院回家				0	39.5	130	22	86	63	4	5	6	92	59	2019-06-05	0
2	16	吳O樺	N946	114	205	N390				3	2019-06-05 04:30:00	2019-06-05 06:17:00	1	出院回家				0	37.5	91	16	131	73	4	5	6	98	107	2019-06-05	0
1	2	吳O樺	K2900	111	205					3	2019-06-05 02:24:00	2019-06-05 08:36:00	1	出院回家				0	37.1	144	24			4	5	6	94	372	2019-06-05	0
1	6	吳O樺	J180	110	202					3	2019-06-05 01:54:00	2019-06-05 15:17:00	3	住院到病房				0	38.6	142	24			4	5	6	95	803	2019-06-05	0
2	1	吳O樺	J180	110	202					3	2019-06-04 23:24:00	2019-06-05 01:28:00	1	出院回家				0	36.9	130	33			4	5	6	97	124	2019-06-04	0
1	8	吳O樺	R509	119	204					3	2019-06-04 23:10:00	2019-06-05 01:58:00	1	出院回家		3532082717	小柚子兒科診所	0	36.8	120	24			4	5	6	96	168	2019-06-04	0
1	9	吳O樺	R509	119	204					3	2019-06-04 22:53:00	2019-06-05 01:29:00	1	出院回家	2019060566509880	1532100049	聯新國際醫院	1	36.8	131	21	155	93	4	5	6	94	156	2019-06-04	0
1	0	吳O樺	R509	119	204	J219				3	2019-06-04 22:37:00	2019-06-05 14:46:00	3	住院到病房	2019060424643670	1532101108	宋俊宏婦幼醫院	1	37.2	156	35			4	5	6	97	969	2019-06-04	0
1	2	吳O樺	A09	101	203	K922				3	2019-06-04 21:20:00	2019-06-05 02:28:00	1	出院回家	2019060494908850	3532052264	日康診所	1	36.3	149	24			4	5	6	94	308	2019-06-04	0
2	7	吳O樺	R509	119	204					3	2019-06-04 21:06:00	2019-06-04 23:10:00	1	出院回家				0	38.5	146	24			4	5	6	99	124	2019-06-04	0
2	2	吳O樺	J0390	110	201					3	2019-06-04 20:24:00	2019-06-05 00:08:00	1	出院回家				0	37.2	147	18			4	5	6	96	224	2019-06-04	0
1	1	吳O樺	R509	119	204	J208				2	2019-06-04 20:19:00	2019-06-05 14:16:00	3	住院到病房				0	38.7	160	30			4	5	6	94	1077	2019-06-04	0
1	4	吳O樺	J180	110	202					3	2019-06-04 20:16:00	2019-06-05 13:49:00	3	住院到病房				0	36.8	132	24			4	5	6	94	1053	2019-06-04	0
1	5	吳O樺	J180	110	202	J45901				3	2019-06-04 19:55:00	2019-06-05 14:46:00	3	住院到病房				0	37.6	141	28			4	5	6	92	1131	2019-06-04	0
2	1	吳O樺	N390	114	205					2	2019-06-04 18:59:00	2019-06-04 22:01:00	1	出院回家	2019060414198600	3532017818	惠生保安婦幼診所	1	36.5	164	28			4	5	6	98	182	2019-06-04	0
2	4	吳O樺	J111	110	201					2	2019-06-04 03:33:00	2019-06-04 03:50:00	1	出院回家				0	38.1	155	25			4	5	6	96	17	2019-06-04	0
1	5	吳O樺	H6690	108	205					3	2019-06-04 03:01:00	2019-06-04 03:15:00	1	出院回家				0	37.4	112	23			4	5	6	96	14	2019-06-04	0
1	2	吳O樺	T189XXA	117	205					3	2019-06-04 01:59:00	2019-06-04 02:26:00	1	出院回家				0	36	119	23			4	5	6	94	27	2019-06-04	0
2	13	吳O樺	J111	110	201					3	2019-06-04 01:35:00	2019-06-04 02:42:00	2	未看診自離院				0	39	133	23	150	74	4	5	6	96	67	2019-06-04	0
2	13	吳O樺	J111	110	201					3	2019-06-04 00:19:00	2019-06-04 09:31:00	1	出院回家				0	39.7	129	20	110	79	4	5	6	93	552	2019-06-04	0
2	4	吳O樺	T171XXA	117	205					3	2019-06-04 00:01:00	2019-06-04 01:24:00	1	出院回家				0	36.8	123	23			4	5	6	99	83	2019-06-04	0
2	10	吳O樺	M791	113	205					3	2019-06-03 23:48:00	2019-06-04 00:27:00	1	出院回家				0	36.7	64	22	109	64	4	5	6	96	39	2019-06-03	0
1	8	吳O樺	K5900	111	205					3	2019-06-03 23:17:00	2019-06-04 00:15:00	1	出院回家				0	35.5	93	20	88	58	4	5	6	98	58	2019-06-03	0
2	5	吳O樺	C9100	102	205	R112				3	2019-06-03 22:37:00	2019-06-04 03:19:00	1	出院回家				0	36.3	135	26			4	5	6	98	282	2019-06-03	0
1	3	吳O樺	B085	101	201					2	2019-06-03 22:34:00	2019-06-03 23:09:00	1	出院回家				0	38.2	161	28			4	5	6	99	35	2019-06-03	0
2	2	吳O樺	R509	119	204					3	2019-06-03 22:24:00	2019-06-04 02:44:00	1	出院回家				0	38	132	32			4	5	6	96	260	2019-06-03	0
1	1	吳O樺	R509	119	204	E860				3	2019-06-03 21:49:00	2019-06-03 23:54:00	2	拒待病房AAD				0	36.8	149	32			4	5	6	96	125	2019-06-03	0
2	12	吳O樺	G039	106	205	R509	R51	J180		2	2019-06-03 21:33:00	2019-06-04 14:13:00	3	住院到病房				0	39.3	163	22	108	72	4	5	6	95	1000	2019-06-03	0
2	5	吳O樺	L03811	112	205	R509				3	2019-06-03 21:18:00	2019-06-03 23:37:00	1	出院回家				0	37.2	101	22			4	5	6	98	139	2019-06-03	0
2	1	吳O樺	R509	119	204					2	2019-06-03 20:43:00	2019-06-03 23:08:00	1	出院回家				0	38.1	164	32			4	5	6	96	145	2019-06-03	0
2	5	吳O樺	K2900	111	205					3	2019-06-03 20:16:00	2019-06-04 14:31:00	3	住院到病房				0	36.7	129	23			4	5	6	94	1095	2019-06-03	0
1	1	吳O樺	B085	101	201					3	2019-06-03 19:47:00	2019-06-03 21:20:00	3	住院到病房				0	37.8	131	28			4	5	6	95	93	2019-06-03	0
1	18	吳O樺	F209	105	205	R51				3	2019-06-03 19:28:00	2019-06-03 22:07:00	1	出院回家				0	36.4	100	18	120	84	4	5	6	95	159	2019-06-03	0
2	0	吳O樺	R21	118	205					3	2019-06-03 19:18:00	2019-06-03 19:35:00	1	出院回家				0	36.3	143	30			4	5	6	99	17	2019-06-03	0
2	5	吳O樺	R509	119	204					3	2019-06-03 19:10:00	2019-06-03 21:27:00	1	出院回家				0	36.2	144	22			4	5	6	97	137	2019-06-03	0
2	1	吳O樺	R05	110	201	J209				2	2019-06-03 18:51:00	2019-06-03 20:44:00	1	出院回家	2019060333092810	3531171528	陽光耳鼻喉科診所	1	37.8	162	28			4	5	6	98	113	2019-06-03	0
2	11	吳O樺	J0190	110	201	J180	R509	R05		3	2019-06-03 05:20:00	2019-06-03 14:12:00	3	住院到病房				0	37.6	137	22	93	74	4	5	6	93	532	2019-06-03	0
2	8	吳O樺	J0390	110	201					3	2019-06-03 05:10:00	2019-06-03 05:31:00	1	出院回家				0	38.9	95	20	117	79	4	5	6	95	21	2019-06-03	0
2	0	吳O樺	N390	114	205	R509				2	2019-06-03 03:35:00	2019-06-03 14:33:00	3	住院到病房				0	38.2	189	32			4	5	6	98	658	2019-06-03	0
1	6	吳O樺	J069	110	201					2	2019-06-03 03:23:00	2019-06-03 05:05:00	1	出院回家				0	38	159	23			4	5	6	95	102	2019-06-03	0
1	14	吳O樺	R51	106	205					3	2019-06-03 02:55:00	2019-06-03 03:42:00	1	出院回家				0	35.5	80	18	129	66	4	5	6	97	47	2019-06-03	0
1	1	吳O樺	K2900	111	205					3	2019-06-03 02:35:00	2019-06-03 04:03:00	1	出院回家				0	35.6	120	26			4	5	6	98	88	2019-06-03	0
1	2	吳O樺	K2900	111	205					2	2019-06-03 01:51:00	2019-06-03 03:13:00	1	出院回家				0	36.5	158	25			4	5	6	95	82	2019-06-03	0
2	0	吳O樺	R509	119	204					2	2019-06-03 00:34:00	2019-06-03 01:09:00	1	出院回家				0	38.2	151	32			4	5	6	96	35	2019-06-03	0
2	3	吳O樺	L500	112	205					3	2019-06-03 00:29:00	2019-06-03 02:06:00	1	出院回家				0	36.5	126	25			4	5	6	96	97	2019-06-03	0
1	1	吳O樺	J0390	110	201					2	2019-06-03 00:02:00	2019-06-03 04:11:00	1	出院回家				0	39.6	172	26			4	5	6	95	249	2019-06-03	0
1	6	吳O樺	K2900	111	205					3	2019-06-02 23:47:00	2019-06-03 01:21:00	1	出院回家				0	36.7	110	23			4	5	6	94	94	2019-06-02	0
1	1	吳O樺	N390	114	205					4	2019-06-02 23:42:00	2019-06-03 01:57:00	2	拒治療AAD				0	36.4	125	26			4	5	6	95	135	2019-06-02	0
1	14	吳O樺	J069	110	201					3	2019-06-02 23:30:00	2019-06-03 01:28:00	1	出院回家				0	38.7	123	21	96	62	4	5	6	95	118	2019-06-02	0
2	1	吳O樺	R509	119	204	A09	J0390			2	2019-06-02 22:59:00	2019-06-03 13:17:00	3	住院到病房				0	39.1	184	34			4	5	6	95	858	2019-06-02	0
1	8	吳O樺	K5900	111	205					3	2019-06-02 22:30:00	2019-06-02 23:31:00	1	出院回家				0	35.6	78	22	118	66	4	5	6	99	61	2019-06-02	0
2	8	吳O樺	L03119	112	205					3	2019-06-02 22:03:00	2019-06-03 17:27:00	3	住院到病房				0	37.3	120	22	107	76	4	5	6	97	1164	2019-06-02	0
1	1	吳O樺	R21	118	205	R509				2	2019-06-02 21:56:00	2019-06-02 22:33:00	1	出院回家				0	38.2	158	28			4	5	6	96	37	2019-06-02	0
1	1	吳O樺	A09	101	203					3	2019-06-02 21:28:00	2019-06-03 13:45:00	1	出院回家				0	36	144	28			4	5	6	96	977	2019-06-02	0
2	6	吳O樺	K5900	111	205					3	2019-06-02 20:53:00	2019-06-02 22:14:00	1	出院回家				0	36.3	103	23			4	5	6	96	81	2019-06-02	0
1	1	吳O樺	R509	119	204					2	2019-06-02 20:49:00	2019-06-03 06:17:00	1	出院回家				0	39.1	170	28			4	5	6	95	568	2019-06-02	0
2	18	吳O樺	K529	111	203					3	2019-06-02 20:28:00	2019-06-02 21:58:00	1	出院回家				0	36.7	70	19	113	80	4	5	6	98	90	2019-06-02	0
2	6	吳O樺	H05011	107	205	H1030				3	2019-06-02 20:19:00	2019-06-03 14:34:00	3	住院到病房	2019060230564310	3531171368	侯志龍小兒科診所	1	36.4	91	23			4	5	6	98	1095	2019-06-02	0
1	11	吳O樺	K2900	111	205					3	2019-06-02 19:58:00	2019-06-02 22:54:00	1	出院回家				0	39	146	21	138	97	4	5	6	95	176	2019-06-02	0
2	0	吳O樺	L209	112	205					2	2019-06-02 19:30:00	2019-06-02 20:16:00	1	出院回家				0	36.5	178	36			4	5	6	99	46	2019-06-02	0
1	9	吳O樺	J189	110	202	K5660				3	2019-06-02 19:02:00	2019-06-03 14:57:00	3	住院到病房				0	38	145	24	107	77	4	5	6	94	1195	2019-06-02	0
1	4	吳O樺	K529	111	203					3	2019-06-02 05:55:00	2019-06-02 16:46:00	1	出院回家				0	39	151	26			4	5	6	96	651	2019-06-02	0
1	3	吳O樺	K5900	111	205					3	2019-06-02 05:36:00	2019-06-02 06:17:00	1	出院回家				0	36.3	92	24			4	5	6	95	41	2019-06-02	0
2	4	吳O樺	H6690	108	205					4	2019-06-02 04:32:00	2019-06-02 04:51:00	1	出院回家				0	36.3	111	23			4	5	6	95	19	2019-06-02	0
1	2	吳O樺	G40909	106	205	R509				2	2019-06-02 03:24:00	2019-06-02 16:07:00	3	住院到病房				0	38.2	154	25			4	5	6	97	763	2019-06-02	0
2	4	吳O樺	J189	110	202					3	2019-06-02 01:23:00	2019-06-02 18:33:00	3	住院到病房				0	39.1	145	25			4	5	6	97	1030	2019-06-02	0
1	1	吳O樺	B341	101	205					2	2019-06-02 00:16:00	2019-06-02 17:08:00	3	住院到病房				0	38.2	159	25			4	5	6	98	1012	2019-06-02	0
1	1	吳O樺	A09	101	203	R509	S0093XA			2	2019-06-01 23:37:00	2019-06-02 15:25:00	3	住院到病房				0	39.1	178	28			4	5	6	95	948	2019-06-01	0
1	8	吳O樺	J189	110	202	R509	J45909			3	2019-06-01 23:32:00	2019-06-02 15:25:00	3	住院到病房				0	39.3	141	21			4	5	6	95	953	2019-06-01	0
2	0	吳O樺	N390	114	205	R509				2	2019-06-01 23:13:00	2019-06-02 15:25:00	3	住院到病房				0	37.3	178	36			4	5	6	96	972	2019-06-01	0
1	4	吳O樺	N453	114	205	N489				3	2019-06-01 22:10:00	2019-06-02 01:14:00	1	出院回家				0	36	96	26			4	5	6	98	184	2019-06-01	0
1	1	吳O樺	M303	113	205	R509	R05			2	2019-06-01 21:39:00	2019-06-02 05:45:00	2	拒待病房AAD	2019060128610750	3532090219	黃啟昌小兒科診所	1	37.6	153	35			4	5	6	95	486	2019-06-01	0
2	2	吳O樺	R21	118	205					3	2019-06-01 21:27:00	2019-06-01 23:16:00	1	出院回家				0	35.8	135	24			4	5	6	96	109	2019-06-01	0
1	9	吳O樺	A09	101	203					3	2019-06-01 20:40:00	2019-06-02 14:52:00	3	住院到病房	2019060157132210	3531171368	侯志龍小兒科診所	1	39.3	135	22	142	89	4	5	6	99	1092	2019-06-01	0
1	10	吳O樺	J189	110	202	R05				3	2019-06-01 20:04:00	2019-06-02 14:18:00	3	住院到病房				0	39.3	122	22	106	68	4	5	6	95	1094	2019-06-01	0
1	3	吳O樺	M303	113	205					3	2019-06-01 19:31:00	2019-06-02 14:18:00	3	住院到病房				0	35.9	136	26			4	5	6	96	1127	2019-06-01	0
1	2	吳O樺	L03119	112	205					3	2019-06-01 18:52:00	2019-06-01 20:09:00	1	出院回家				0	36.3	140	28			4	5	6	98	77	2019-06-01	0
1	10	江O奇	R109	111	205					3	2019-07-30 05:56:00	2019-07-30 08:49:00	1	出院回家				0	35.1	110	22	122	79	4	5	6	96	173	2019-07-30	0
1	18	江O奇	K2900	111	205	R109	K210			3	2019-07-30 05:27:00	2019-07-30 08:03:00	1	出院回家				0	36.4	58	18	119	71	4	5	6	99	156	2019-07-30	0
2	1	江O奇	N390	114	205	R509				3	2019-07-30 02:05:00	2019-07-30 06:17:00	3	住院到病房				0	38.1	128	27			4	5	6	97	252	2019-07-30	0
1	4	江O奇	R509	119	204					3	2019-07-30 00:54:00	2019-07-30 02:27:00	1	出院回家				0	39.4	149	25			4	5	6	99	93	2019-07-30	0
1	8	江O奇	T169XXA	117	205					3	2019-07-29 23:44:00	2019-07-30 00:43:00	1	出院回家				0	35.3	70	20	103	66	4	5	6	97	59	2019-07-29	0
1	10	江O奇	R112	111	203	R109				3	2019-07-29 23:31:00	2019-07-30 01:07:00	1	出院回家				0	36.2	71	20	120	86	4	5	6	95	96	2019-07-29	0
2	4	江O奇	B085	101	201	R509				3	2019-07-29 23:09:00	2019-07-30 00:41:00	1	出院回家				0	39.6	141	20			4	5	6	95	92	2019-07-29	0
2	0	江O奇	R509	119	204					2	2019-07-29 22:24:00	2019-07-30 01:07:00	1	出院回家	2019072905981260	3532052031	德信診所	1	38.2	188	25			4	5	6	97	163	2019-07-29	0
1	10	江O奇	J189	110	202					3	2019-07-29 21:45:00	2019-07-29 23:14:00	3	住院到病房	2019072972924550	3532072266	朱永恆診所	1	36.8	107	22			4	5	6	95	89	2019-07-29	0
2	6	江O奇	J111	110	201	R509				3	2019-07-29 21:38:00	2019-07-29 23:32:00	1	出院回家				0	36.7	137	22			4	5	6	96	114	2019-07-29	0
1	4	江O奇	J180	110	202					2	2019-07-29 21:11:00	2019-07-29 21:49:00	1	出院回家		3532102303	河助璽恒診所	0	39.7	163	22			4	5	6	97	38	2019-07-29	0
2	1	江O奇	N762	114	205	N390				3	2019-07-29 20:32:00	2019-07-29 22:15:00	1	出院回家				0	36.2	127	22			4	5	6	99	103	2019-07-29	0
2	1	江O奇	J00	110	201					4	2019-07-29 20:25:00	2019-07-29 20:47:00	1	出院回家				0	36	107	23			4	5	6	98	22	2019-07-29	0
2	17	江O奇	R55	109	205					2	2019-07-29 19:50:00	2019-07-29 22:44:00	1	出院回家				0	36.5	71	20	108	71	4	5	6	95	174	2019-07-29	0
1	9	江O奇	R509	119	204					2	2019-07-29 19:04:00	2019-07-29 21:11:00	1	出院回家				0	38.8	161	20			4	5	6	96	127	2019-07-29	0
2	3	江O奇	J111	110	201	R509				2	2019-07-29 06:03:00	2019-07-29 07:09:00	1	出院回家				0	39.6	178	23			4	5	6	95	66	2019-07-29	0
2	5	江O奇	R509	119	204					3	2019-07-29 05:34:00	2019-07-29 06:32:00	1	出院回家				0	38.3	126	22			4	5	6	96	58	2019-07-29	0
2	2	江O奇	R509	119	204					2	2019-07-29 04:40:00	2019-07-29 09:36:00	1	出院回家				0	39.8	183	27			4	5	6	97	296	2019-07-29	0
1	2	江O奇	R109	111	205					3	2019-07-29 03:11:00	2019-07-29 15:33:00	3	住院到病房				0	36.2	128	25			4	5	6	98	742	2019-07-29	0
2	6	江O奇	J111	110	201	R509				2	2019-07-29 02:13:00	2019-07-29 03:36:00	1	出院回家				0	38	160	23			4	5	6	95	83	2019-07-29	0
2	1	江O奇	J111	110	201	R509				2	2019-07-29 01:47:00	2019-07-29 03:46:00	1	出院回家				0	38.8	180	30			4	5	6	97	119	2019-07-29	0
1	9	江O奇	H608X9	108	205					3	2019-07-28 23:40:00	2019-07-29 00:48:00	1	出院回家				0	35.8	99	20			4	5	6	97	68	2019-07-28	0
2	13	江O奇	H189	107	205	H16001				3	2019-07-28 23:18:00	2019-07-29 00:59:00	1	出院回家				0	36.7	78	17	142	73	4	5	6	97	101	2019-07-28	0
2	6	江O奇	R112	111	203					3	2019-07-28 23:12:00	2019-07-29 01:39:00	1	出院回家				0	36.3	118	20			4	5	6	98	147	2019-07-28	0
2	2	江O奇	R569	106	205	B085				2	2019-07-28 23:06:00	2019-07-30 11:04:00	2	拒待病房AAD		932020016	宏其醫療社團法人宏其婦幼醫院	0	38	146	25			1	1	5	99	2158	2019-07-28	0
1	4	江O奇	A09	101	203					3	2019-07-28 22:17:00	2019-07-29 11:05:00	1	出院回家				0	37.4	109	22			4	5	6	97	768	2019-07-28	0
1	2	江O奇	K529	111	203	N433				3	2019-07-28 21:56:00	2019-07-29 00:26:00	1	出院回家				0	36	129	24			4	5	6	97	150	2019-07-28	0
2	14	江O奇	B019	101	201					3	2019-07-28 21:41:00	2019-07-28 23:36:00	1	出院回家				0	37.3	100	16	146	94	4	5	6	97	115	2019-07-28	0
2	3	江O奇	J111	110	201	R509				3	2019-07-28 21:23:00	2019-07-28 21:47:00	1	出院回家				0	38	131	20			4	5	6	95	24	2019-07-28	0
2	11	江O奇	R0600	118	205					3	2019-07-28 20:24:00	2019-07-28 22:44:00	1	出院回家				0	37.2	99	20	136	78	4	5	6	99	140	2019-07-28	0
2	10	江O奇	R109	111	205					3	2019-07-28 20:12:00	2019-07-28 22:43:00	1	出院回家				0	36.8	101	20			4	5	6	96	151	2019-07-28	0
2	11	江O奇	J111	110	201	J180				2	2019-07-28 19:56:00	2019-07-28 21:27:00	1	出院回家				0	37.7	159	18	117	77	4	5	6	96	91	2019-07-28	0
1	5	江O奇	J180	110	202	J209				3	2019-07-28 19:53:00	2019-07-28 21:15:00	1	出院回家				0	36.9	110	20			4	5	6	93	82	2019-07-28	0
1	6	江O奇	R112	111	203	E860				3	2019-07-28 19:22:00	2019-07-28 21:55:00	1	出院回家				0	36.1	112	21			4	5	6	98	153	2019-07-28	0
1	16	江O奇	K529	111	203	J00				3	2019-07-28 19:08:00	2019-07-28 20:09:00	1	出院回家				0	37.1	80	15	161	83	4	5	6	99	61	2019-07-28	0
2	14	江O奇	T17308A	117	205					3	2019-07-28 18:59:00	2019-07-28 20:57:00	1	出院回家				0	35.9	64	15	100	71	4	5	6	98	118	2019-07-28	0
1	3	江O奇	J0390	110	201					3	2019-07-28 17:34:00	2019-07-28 19:48:00	1	出院回家				0	37.5	137	20			4	5	6	96	134	2019-07-28	0
1	14	江O奇	R109	111	205					3	2019-07-28 17:29:00	2019-07-29 04:01:00	1	出院回家				0	36.7	100	20	124	80	4	5	6	99	632	2019-07-28	0
2	4	江O奇	B084	101	201					3	2019-07-28 17:04:00	2019-07-28 19:33:00	1	出院回家				0	36	119	22			4	5	6	96	149	2019-07-28	0
2	18	江O奇	R21	118	205					3	2019-07-28 17:04:00	2019-07-28 19:19:00	1	出院回家				0	36.1	80	17	126	79	4	5	6	99	135	2019-07-28	0
2	1	江O奇	K529	111	203					2	2019-07-28 05:41:00	2019-07-28 07:59:00	1	出院回家				0	37.6	174	25			4	5	6	98	138	2019-07-28	0
1	1	江O奇	R509	119	204					2	2019-07-28 04:28:00	2019-07-28 04:56:00	1	出院回家				0	39	181	25			4	5	6	98	28	2019-07-28	0
2	6	江O奇	R05	110	201	Q210				4	2019-07-28 03:57:00	2019-07-28 04:28:00	1	出院回家				0	35.9	85	22			4	5	6	97	31	2019-07-28	0
1	3	江O奇	L259	112	205					3	2019-07-28 03:08:00	2019-07-28 03:21:00	1	出院回家				0	36	99	25			4	5	6	99	13	2019-07-28	0
2	3	江O奇	J209	110	202					4	2019-07-28 00:39:00	2019-07-28 01:25:00	1	出院回家				0	36.4	91	27			4	5	6	95	46	2019-07-28	0
1	7	江O奇	R112	111	203	R109				3	2019-07-28 00:34:00	2019-07-28 02:14:00	1	出院回家				0	36.2	124	25			4	5	6	95	100	2019-07-28	0
1	6	江O奇	L500	112	205					3	2019-07-28 00:07:00	2019-07-28 01:18:00	1	出院回家				0	35.9	101	22	91	67	4	5	6	98	71	2019-07-28	0
2	2	江O奇	J0390	110	201	R509				2	2019-07-27 23:51:00	2019-07-28 00:11:00	1	出院回家				0	39.4	156	25			4	5	6	96	20	2019-07-27	0
2	1	江O奇	K5900	111	205					3	2019-07-27 23:39:00	2019-07-28 00:16:00	1	出院回家				0	36	122	25			4	5	6	98	37	2019-07-27	0
1	8	江O奇	J050	110	201					3	2019-07-27 23:26:00	2019-07-28 01:00:00	1	出院回家				0	39.3	119	25	109	69	4	5	6	96	94	2019-07-27	0
1	13	江O奇	R509	119	204					3	2019-07-27 23:08:00	2019-07-28 00:26:00	1	出院回家				0	39	65	20	114	73	4	5	6	96	78	2019-07-27	0
1	1	江O奇	R509	119	204					3	2019-07-27 22:49:00	2019-07-27 23:11:00	1	出院回家				0	38.5	143	22			4	5	6	95	22	2019-07-27	0
2	6	江O奇	H1030	107	205					4	2019-07-27 22:01:00	2019-07-27 22:24:00	1	出院回家				0	36	104	25			4	5	6	99	23	2019-07-27	0
1	10	江O奇	R609	118	205	M3210	E7220	M3214		5	2019-07-27 21:50:00	2019-07-27 23:36:00	1	出院回家				0	36.9	81	23			4	5	6	99	106	2019-07-27	0
1	6	江O奇	J111	110	201					3	2019-07-27 21:31:00	2019-07-27 22:09:00	1	出院回家				0	39.1	136	25	110	59	4	5	6	97	38	2019-07-27	0
2	10	江O奇	J189	110	202	J111				3	2019-07-27 20:41:00	2019-07-27 22:45:00	3	住院到病房				0	36.7	99	17	101	68	4	5	6	96	124	2019-07-27	0
2	3	江O奇	J0390	110	201					2	2019-07-27 20:11:00	2019-07-27 21:41:00	1	出院回家				0	38.6	159	25			4	5	6	96	90	2019-07-27	0
1	10	江O奇	R569	106	205					2	2019-07-27 19:36:00	2019-07-28 02:23:00	1	出院回家				0	36.8	95	19	118	73	4	1	5	98	407	2019-07-27	0
2	4	江O奇	R109	111	205					3	2019-07-27 02:41:00	2019-07-27 04:12:00	1	出院回家				0	36.8	116	22			4	5	6	98	91	2019-07-27	0
1	0	江O奇	B085	101	201	R509				2	2019-07-27 02:28:00	2019-07-27 14:13:00	3	住院到病房				0	37.8	189	26			4	5	6	98	705	2019-07-27	0
2	2	江O奇	R509	119	204					2	2019-07-27 00:44:00	2019-07-27 01:49:00	1	出院回家				0	39.8	169	25			4	5	6	97	65	2019-07-27	0
1	2	江O奇	J111	110	201	R509				3	2019-07-27 00:22:00	2019-07-27 01:56:00	1	出院回家				0	39.1	128	22			4	5	6	95	94	2019-07-27	0
1	10	江O奇	J0390	110	201					3	2019-07-26 23:49:00	2019-07-27 00:49:00	1	出院回家				0	38.6	141	22			4	5	6	98	60	2019-07-26	0
2	8	江O奇	N762	114	205					4	2019-07-26 23:08:00	2019-07-27 00:48:00	1	出院回家				0	35.5	60	22	103	74	4	5	6	99	100	2019-07-26	0
2	6	江O奇	R143	111	205	R109				3	2019-07-26 22:47:00	2019-07-26 23:49:00	1	出院回家				0	36.2	118	22			4	5	6	98	62	2019-07-26	0
1	7	江O奇	J189	110	202					3	2019-07-26 22:18:00	2019-07-26 23:30:00	1	出院回家				0	36.9	90	20			4	5	6	94	72	2019-07-26	0
2	1	江O奇	N390	114	205					3	2019-07-26 22:13:00	2019-07-27 01:00:00	1	出院回家				0	36.3	112	21			4	5	6	99	167	2019-07-26	0
2	4	江O奇	R509	119	204	R05				3	2019-07-26 21:25:00	2019-07-26 22:52:00	1	出院回家				0	37.6	130	24			4	5	6	96	87	2019-07-26	0
2	2	江O奇	R509	119	204					2	2019-07-26 21:05:00	2019-07-27 00:45:00	1	出院回家				0	39.6	174	25			4	5	6	95	220	2019-07-26	0
1	4	江O奇	R509	119	204					3	2019-07-26 20:32:00	2019-07-26 22:42:00	1	出院回家				0	40	110	22			4	5	6	96	130	2019-07-26	0
1	0	江O奇	B084	101	201					3	2019-07-26 20:24:00	2019-07-26 21:45:00	1	出院回家	2019072642583650	3532051954	安泰耳鼻喉科診所	1	35.2	132	23			4	5	6	95	81	2019-07-26	0
1	14	江O奇	K529	111	203					3	2019-07-26 20:16:00	2019-07-27 01:23:00	1	出院回家		3532051856	國欣診所	0	37.2	91	18	117	69	4	5	6	96	307	2019-07-26	0
1	2	江O奇	K529	111	203					2	2019-07-26 19:40:00	2019-07-27 04:01:00	1	出院回家	2019072662977720	3532051954	安泰耳鼻喉科診所	1	38.3	166	24			4	5	6	95	501	2019-07-26	0
1	11	江O奇	B084	101	201	R509				1	2019-07-26 19:15:00	2019-07-28 14:07:00	3	住院到病房				0	38	146	23	98	65	4	5	6	0	2572	2019-07-26	0
1	2	江O奇	K529	111	203	R112				3	2019-07-20 18:29:00	2019-07-20 19:59:00	1	出院回家				0	36.2	147	23			4	5	6	96	90	2019-07-20	0
1	1	江O奇	J219	110	202					3	2019-07-20 16:54:00	2019-07-20 18:06:00	3	住院到病房	2019072069475460	3532082575	李淵順小兒科診所	1	36.7	135	23			4	5	6	95	72	2019-07-20	0
1	3	江O奇	J111	110	201					3	2019-07-20 16:28:00	2019-07-20 18:12:00	1	出院回家				0	38.9	139	26			4	5	6	95	104	2019-07-20	0
1	7	江O奇	J111	110	201	R509				4	2019-07-20 16:10:00	2019-07-20 18:47:00	1	出院回家				0	38.5	101	23			4	5	6	95	157	2019-07-20	0
1	2	江O奇	R509	119	204					3	2019-07-20 15:16:00	2019-07-20 21:16:00	1	出院回家				0	36.7	110	26			4	5	6	95	360	2019-07-20	0
2	1	江O奇	N390	114	205	R509				2	2019-07-20 14:01:00	2019-07-20 22:53:00	3	住院到病房				0	39	158	25			4	5	6	99	532	2019-07-20	0
2	1	江O奇	J069	110	201	R509				2	2019-07-20 13:51:00	2019-07-20 14:30:00	1	出院回家				0	37.8	150	22			4	5	6	97	39	2019-07-20	0
1	5	江O奇	R109	111	205					3	2019-07-20 11:45:00	2019-07-20 15:08:00	1	出院回家				0	38.5	145	24			4	5	6	95	203	2019-07-20	0
2	2	江O奇	R509	119	204					2	2019-07-20 11:11:00	2019-07-20 11:38:00	1	出院回家				0	38.1	163	22			4	5	6	98	27	2019-07-20	0
2	2	江O奇	J0390	110	201					2	2019-07-20 10:13:00	2019-07-20 10:36:00	1	出院回家				0	36.5	170	26			4	5	6	95	23	2019-07-20	0
2	3	江O奇	K5900	111	205	R109				3	2019-07-20 09:54:00	2019-07-20 11:53:00	1	出院回家				0	35.8	123	22			4	5	6	98	119	2019-07-20	0
1	6	江O奇	J209	110	202					3	2019-07-20 09:21:00	2019-07-20 10:57:00	1	出院回家				0	37.2	134	22			4	5	6	98	96	2019-07-20	0
1	1	江O奇	J180	110	202	R509				2	2019-07-20 09:10:00	2019-07-20 14:14:00	3	住院到病房				0	38.5	172	22			4	5	6	94	304	2019-07-20	0
2	14	江O奇	K529	111	203	R42				3	2019-07-20 09:05:00	2019-07-20 13:27:00	1	出院回家				0	36.3	87	22	109	80	4	5	6	98	262	2019-07-20	0
1	1	江O奇	R509	119	204						2019-07-20 09:03:00	2019-07-20 09:10:00						0										7	2019-07-20	0
2	2	江O奇	N390	114	205	R509				2	2019-07-20 08:01:00	2019-07-20 09:52:00	1	出院回家				0	38.6	150	24			4	5	6	96	111	2019-07-20	0
2	1	江O奇	J0190	110	201	R509				2	2019-07-20 07:34:00	2019-07-20 07:58:00	1	出院回家				0	37	150	23			4	5	6	96	24	2019-07-20	0
1	17	江O奇	M799	113	205					3	2019-07-19 17:39:00	2019-07-19 20:05:00	3	住院到病房		1145010010	佛教慈濟醫療財團法人花蓮慈濟醫院	0	36.4	90	17	128	78	4	5	6	95	146	2019-07-19	0
1	8	江O奇	R21	118	205	L0100	L139			3	2019-07-19 16:31:00	2019-07-19 18:53:00	1	出院回家				0	36.5	89	22			4	5	6	97	142	2019-07-19	0
1	3	江O奇	J180	110	202					3	2019-07-19 16:19:00	2019-07-19 17:08:00	1	出院回家				0	37.1	109	20			4	5	6	97	49	2019-07-19	0
1	7	江O奇	R109	111	205					2	2019-07-19 16:04:00	2019-07-19 18:03:00	1	出院回家				0	36.7	90	20			4	5	6	96	119	2019-07-19	0
2	3	江O奇	C9100	102	205	R509				2	2019-07-19 15:49:00	2019-07-19 21:19:00	3	住院到病房				0	39.3	169	33			4	5	6	93	330	2019-07-19	0
2	2	江O奇	K529	111	203	R509				2	2019-07-19 14:40:00	2019-07-19 16:38:00	1	出院回家				0	39.4	166	28			4	5	6	95	118	2019-07-19	0
2	1	江O奇	R509	119	204					2	2019-07-19 11:37:00	2019-07-19 14:44:00	1	出院回家				0	39.6	182	27			4	5	6	96	187	2019-07-19	0
1	11	江O奇	G039	106	205	R509				3	2019-07-19 09:28:00	2019-07-19 15:10:00	3	住院到病房				0	36.2	74	24	118	82	4	5	6	97	342	2019-07-19	0
1	12	江O奇	R509	119	204	J069				3	2019-07-19 06:48:00	2019-07-19 08:11:00	1	出院回家				0	38.9	122	16	127	60	4	5	6	96	83	2019-07-19	0
2	3	江O奇	R109	111	205	R112				3	2019-07-18 18:43:00	2019-07-19 00:23:00	1	出院回家				0	36.3	123	22			4	5	6	97	340	2019-07-18	0
2	4	江O奇	B084	101	201					3	2019-07-18 18:38:00	2019-07-18 19:51:00	3	住院到病房				0	37.7	103	23			4	5	6	97	73	2019-07-18	0
1	14	江O奇	R509	119	204	J111				3	2019-07-18 16:52:00	2019-07-18 23:08:00	1	出院回家				0	36.5	100	20	115	87	4	5	6	96	376	2019-07-18	0
2	5	江O奇	J180	110	202					3	2019-07-18 15:58:00	2019-07-18 17:50:00	1	出院回家				0	36.8	115	20	96	66	4	5	6	97	112	2019-07-18	0
2	7	江O奇	J180	110	202	C9100	R509			2	2019-07-18 15:57:00	2019-07-18 17:50:00	1	出院回家				0	36.8	98	22	103	64	4	5	6	97	113	2019-07-18	0
1	11	江O奇	L0390	112	205	K1121				3	2019-07-18 15:21:00	2019-07-18 22:20:00	3	住院到病房				0	36.2	105	20	119	93	4	5	6	97	419	2019-07-18	0
1	5	江O奇	M00851	113	205					3	2019-07-18 15:00:00	2019-07-18 21:32:00	3	住院到病房	2019071855414000			1	36.5	128	23			4	5	6	95	392	2019-07-18	0
1	6	江O奇	J180	110	202	R509				3	2019-07-18 13:33:00	2019-07-18 14:22:00	1	出院回家				0	39.7	133	24			4	5	6	96	49	2019-07-18	0
2	6	江O奇	J00	110	201	R509				1	2019-07-18 11:28:00	2019-07-18 13:57:00	1	出院回家				0	38.2	155	24			4	5	6	95	149	2019-07-18	0
2	1	江O奇	M303	113	205	R509				3	2019-07-18 10:42:00	2019-07-18 19:24:00	3	住院到病房				0	38.1	149	25			4	5	6	97	522	2019-07-18	0
1	5	江O奇	J45901	110	205	J180				3	2019-07-18 10:38:00	2019-07-18 16:26:00	3	住院到病房				0	36.5	143	23			4	5	6	92	348	2019-07-18	0
1	11	江O奇	J0390	110	201	R509				4	2019-07-18 10:23:00	2019-07-18 11:40:00	1	出院回家				0	38.1	140	20	99	74	4	5	6	96	77	2019-07-18	0
1	3	江O奇	J069	110	201	R509				2	2019-07-18 08:02:00	2019-07-18 09:42:00	1	出院回家				0	39.5	156	26			4	5	6	95	100	2019-07-18	0
2	3	江O奇	R509	119	204					3	2019-07-18 07:56:00	2019-07-18 17:01:00	3	住院到病房				0	37	120	22	97	61	4	5	6	97	545	2019-07-18	0
2	1	江O奇	J0190	110	201					2	2019-07-18 07:32:00	2019-07-18 07:52:00	1	出院回家				0	38.8	178	26			4	5	6	95	20	2019-07-18	0
1	3	江O奇	J069	110	201	R509				3	2019-07-17 18:16:00	2019-07-17 19:01:00	1	出院回家				0	36.3	112	24			4	5	6	96	45	2019-07-17	0
1	7	江O奇	K529	111	203					3	2019-07-17 17:25:00	2019-07-17 18:49:00	1	出院回家				0	37.8	123	23			4	5	6	95	84	2019-07-17	0
2	1	江O奇	L500	112	205	T6114XA				2	2019-07-17 16:48:00	2019-07-17 18:11:00	1	出院回家				0	36.3	164	30			4	5	6	95	83	2019-07-17	0
2	0	江O奇	T59894A	117	205	N390				2	2019-07-17 15:56:00	2019-07-18 13:17:00	3	住院到病房				0	35.6	117	25			4	5	6	95	1281	2019-07-17	0
1	2	江O奇	A09	101	203					3	2019-07-17 15:39:00	2019-07-17 18:24:00	1	出院回家				0	35.3	121	22			4	5	6	95	165	2019-07-17	0
1	6	江O奇	J209	110	202	J069	R509			4	2019-07-17 15:25:00	2019-07-17 15:49:00	1	出院回家				0	36.7	114	22			4	5	6	95	24	2019-07-17	0
2	1	江O奇	N390	114	205	R509				2	2019-07-17 14:59:00	2019-07-18 16:25:00	3	住院到病房				0	37.9	172	23			4	5	6	96	1526	2019-07-17	0
1	3	江O奇	J0390	110	201	J0190	R509			3	2019-07-17 14:21:00	2019-07-17 16:52:00	1	出院回家				0	36	115	23			4	5	6	96	151	2019-07-17	0
1	10	江O奇	L500	112	205					3	2019-07-17 14:12:00	2019-07-17 15:28:00	1	出院回家				0	37.8	102	15	116	84	4	5	6	94	76	2019-07-17	0
1	1	江O奇	A09	101	203					3	2019-07-17 13:46:00	2019-07-17 17:08:00	1	出院回家				0	36.1	127	23			4	5	6	99	202	2019-07-17	0
2	18	江O奇	N801	114	205	R109				3	2019-07-17 13:44:00	2019-07-17 20:23:00	1	出院回家	2019071767929140	3531171733	陽光內科診所	1	36.5	90	15	111	84	4	5	6	96	399	2019-07-17	0
1	3	江O奇	R509	119	204					2	2019-07-17 13:29:00	2019-07-17 16:32:00	1	出院回家				0	37.2	132	22			4	5	6	96	183	2019-07-17	0
1	4	江O奇	J0390	110	201					3	2019-07-17 11:36:00	2019-07-17 21:58:00	3	住院到病房				0	36.5	138	23			4	5	6	96	622	2019-07-17	0
1	7	江O奇	R21	118	205	R509				3	2019-07-17 11:19:00	2019-07-17 15:11:00	1	出院回家	2019071787863600	3531143140	愛林鑫北診所	1	37	124	22	88	52	4	5	6	97	232	2019-07-17	0
1	7	江O奇	J111	110	201	M791	R509			3	2019-07-17 11:00:00	2019-07-17 13:13:00	1	出院回家		3532082520	羅久勝小兒專科診所	0	36.2	87	15	82	53	4	5	6	96	133	2019-07-17	0
2	3	江O奇	R339	114	205	E869				3	2019-07-17 10:22:00	2019-07-17 18:44:00	1	出院回家				0	35.7	127	25			4	5	6	97	502	2019-07-17	0
2	14	江O奇	C8461	102	205					3	2019-07-17 09:32:00	2019-07-17 10:57:00	1	出院回家				0	36.1	106	20	116	92	4	5	6	98	85	2019-07-17	0
1	7	江O奇	A09	101	203					3	2019-07-17 08:55:00	2019-07-18 16:25:00	3	住院到病房				0	36	127	23			4	5	6	92	1890	2019-07-17	0
1	1	江O奇	B084	101	201	E869				3	2019-07-17 08:44:00	2019-07-17 15:19:00	3	住院到病房				0	36.3	145	25			4	5	6	97	395	2019-07-17	0
2	2	江O奇	J111	110	201	E869				1	2019-07-17 08:43:00	2019-07-17 16:09:00	3	住院到病房				0	39.5	170	22			4	5	6	92	446	2019-07-17	0
2	14	江O奇	E1010	104	205	E1065				2	2019-07-17 08:35:00	2019-07-17 11:09:00	4	住院到加護				0	37	152	22	103	85	4	5	6	98	154	2019-07-17	0
1	5	江O奇	J45901	110	205					2	2019-07-17 07:43:00	2019-07-17 17:26:00	3	住院到病房				0	35.9	142	26			4	5	6	92	583	2019-07-17	0
1	0	江O奇	R509	119	204					2	2019-07-11 06:23:00	2019-07-11 09:41:00	1	出院回家				0	38	176	29			4	5	6	96	198	2019-07-11	0
2	3	江O奇	R509	119	204	K5900				4	2019-07-11 05:40:00	2019-07-11 06:13:00	1	出院回家				0	38.1	141	26	100	60	4	5	6	97	33	2019-07-11	0
1	1	江O奇	J050	110	201	R509				2	2019-07-11 04:59:00	2019-07-11 10:36:00	1	出院回家				0	38.2	175	26			4	5	6	95	337	2019-07-11	0
1	1	江O奇	R112	111	203					2	2019-07-11 03:12:00	2019-07-11 04:54:00	1	出院回家				0	36.5	157	28			4	5	6	94	102	2019-07-11	0
2	1	江O奇	N390	114	205	R509				2	2019-07-11 02:44:00	2019-07-11 05:18:00	1	出院回家				0	38.8	181	28			4	5	6	95	154	2019-07-11	0
1	6	江O奇	K529	111	203					4	2019-07-11 02:13:00	2019-07-11 09:19:00	1	出院回家				0	35.6	104	22			4	5	6	98	426	2019-07-11	0
2	2	江O奇	L500	112	205					4	2019-07-11 02:10:00	2019-07-11 04:02:00	1	出院回家				0	36.3	128	20			4	5	6	99	112	2019-07-11	0
1	1	江O奇	L0390	112	205					2	2019-07-11 01:54:00	2019-07-11 13:02:00	3	住院到病房				0	38.3	156	26			4	5	6	99	668	2019-07-11	0
2	16	江O奇	K529	111	203					3	2019-07-11 01:52:00	2019-07-11 03:21:00	1	出院回家				0	35.3	78	18	113	84	4	5	6	97	89	2019-07-11	0
1	7	江O奇	K1121	111	205					3	2019-07-11 01:43:00	2019-07-11 02:25:00	1	出院回家				0	35	95	24	134	97	4	5	6	96	42	2019-07-11	0
1	13	江O奇	K529	111	203					3	2019-07-11 01:43:00	2019-07-11 02:10:00	1	出院回家				0	37.2	131	24	141	83	4	5	6	97	27	2019-07-11	0
1	5	江O奇	K5900	111	205	R109				3	2019-07-11 01:13:00	2019-07-11 03:16:00	1	出院回家				0	36.2	98	24			4	5	6	99	123	2019-07-11	0
2	9	江O奇	K352	111	205	R109				3	2019-07-11 00:35:00	2019-07-11 11:10:00	3	住院到病房				0	36.9	128	24	117	80	4	5	6	99	635	2019-07-11	0
2	15	江O奇	R109	111	205					3	2019-07-11 00:18:00	2019-07-11 11:59:00	1	出院回家				0	36.2	94	20	121	77	4	5	6	99	701	2019-07-11	0
2	1	江O奇	R112	111	203					3	2019-07-10 23:34:00	2019-07-11 02:26:00	1	出院回家				0	35.6	140	26			4	5	6	99	172	2019-07-10	0
2	1	江O奇	L03119	112	205					2	2019-07-10 23:23:00	2019-07-11 00:13:00	1	出院回家				0	39.5	163	26			4	5	6	99	50	2019-07-10	0
1	3	江O奇	B085	101	201					2	2019-07-10 23:19:00	2019-07-10 23:52:00	1	出院回家				0	38.5	156	26			4	5	6	96	33	2019-07-10	0
2	2	江O奇	K529	111	203					4	2019-07-10 23:04:00	2019-07-11 01:08:00	1	出院回家				0	36.1	118	25			4	5	6	99	124	2019-07-10	0
2	2	江O奇	K529	111	203					3	2019-07-10 22:55:00	2019-07-11 00:42:00	1	出院回家				0	36.1	96	26			4	5	6	97	107	2019-07-10	0
2	2	江O奇	J050	110	201					2	2019-07-10 22:51:00	2019-07-11 01:32:00	1	出院回家				0	38.3	160	20			4	5	6	96	161	2019-07-10	0
2	7	江O奇	T171XXA	117	205					3	2019-07-10 22:41:00	2019-07-11 00:06:00	1	出院回家				0	37.3	133	24	122	67	4	5	6	94	85	2019-07-10	0
1	17	江O奇	J111	110	201	R509				3	2019-07-10 22:30:00	2019-07-11 01:38:00	1	出院回家				0	39.4	138	20	115	76	4	5	6	96	188	2019-07-10	0
2	4	江O奇	K529	111	203					3	2019-07-10 22:20:00	2019-07-11 07:32:00	1	出院回家				0	36.3	113	23			4	5	6	96	552	2019-07-10	0
2	4	江O奇	J00	110	201					3	2019-07-10 22:18:00	2019-07-10 22:55:00	1	出院回家				0	38.8	147	25			4	5	6	95	37	2019-07-10	0
2	2	江O奇	M303	113	205					3	2019-07-10 22:14:00	2019-07-11 13:02:00	3	住院到病房				0	37	140	26			4	5	6	96	888	2019-07-10	0
1	1	江O奇	A09	101	203					2	2019-07-10 21:58:00	2019-07-10 22:29:00	1	出院回家				0	37.2	150	26			4	5	6	94	31	2019-07-10	0
2	2	江O奇	J0190	110	201					3	2019-07-10 21:05:00	2019-07-11 13:16:00	3	住院到病房				0	38.6	149	26			4	5	6	95	971	2019-07-10	0
1	1	江O奇	B085	101	201					2	2019-07-10 20:48:00	2019-07-11 22:17:00	1	出院回家				0	37.3	3	26			4	5	6	95	1529	2019-07-10	0
1	4	江O奇	T171XXA	117	205					3	2019-07-10 20:36:00	2019-07-10 22:26:00	1	出院回家				0	36.4	97	23			4	5	6	99	110	2019-07-10	0
2	3	江O奇	B085	101	201					3	2019-07-10 20:28:00	2019-07-10 20:54:00	1	出院回家				0	37.9	124	25			4	5	6	98	26	2019-07-10	0
2	6	江O奇	J111	110	201	J180	R509			3	2019-07-10 20:10:00	2019-07-10 22:12:00	1	出院回家				0	39.3	137	26			4	5	6	95	122	2019-07-10	0
1	0	江O奇	R509	119	204					2	2019-07-10 19:39:00	2019-07-11 01:41:00	1	出院回家				0	39.1	177	26			4	5	6	96	362	2019-07-10	0
1	15	江O奇	J45901	110	205	Q602	R079			3	2019-07-10 19:38:00	2019-07-11 13:17:00	3	住院到病房				0	36.4	112	23	132	89	4	5	6	94	1059	2019-07-10	0
2	11	江O奇	R509	119	204					3	2019-07-10 19:36:00	2019-07-10 22:35:00	1	出院回家				0	36	108	24	90	68	4	5	6	98	179	2019-07-10	0
2	15	江O奇	K2900	111	205					3	2019-07-10 19:34:00	2019-07-10 20:41:00	1	出院回家				0	37.4	114	17	129	76	4	5	6	95	67	2019-07-10	0
1	10	江O奇	H1030	107	205	H189				3	2019-07-10 19:27:00	2019-07-10 19:48:00	1	出院回家				0	36.7	99	18	99	81	4	5	6	96	21	2019-07-10	0
1	4	江O奇	J0390	110	201					3	2019-07-10 18:57:00	2019-07-10 20:55:00	1	出院回家				0	37.9	149	26			4	5	6	95	118	2019-07-10	0
2	5	江O奇	N390	114	205					3	2019-07-10 04:17:00	2019-07-10 05:16:00	1	出院回家				0	36.4	98	24			4	5	6	96	59	2019-07-10	0
1	8	江O奇	H608X9	108	205					3	2019-07-10 02:44:00	2019-07-10 03:03:00	1	出院回家				0	36.1	92	22	138	88	4	5	6	99	19	2019-07-10	0
2	2	江O奇	J050	110	201	R112				3	2019-07-10 02:22:00	2019-07-10 04:05:00	1	出院回家				0	37	133	24			4	5	6	97	103	2019-07-10	0
1	1	江O奇	L500	112	205					3	2019-07-10 02:01:00	2019-07-10 03:06:00	1	出院回家				0	37.6	127	26			4	5	6	98	65	2019-07-10	0
1	13	江O奇	K529	111	203					3	2019-07-10 01:43:00	2019-07-10 03:13:00	1	出院回家				0	36.3	78	16	123	70	4	5	6	99	90	2019-07-10	0
1	7	江O奇	K529	111	203					3	2019-07-10 01:36:00	2019-07-10 02:32:00	1	出院回家				0	36.3	114	20	108	70	4	5	6	96	56	2019-07-10	0
2	2	江O奇	B085	101	201					4	2019-07-10 01:18:00	2019-07-10 01:33:00	1	出院回家				0	36.7	132	25			4	5	6	95	15	2019-07-10	0
2	1	江O奇	R509	119	204	R112				2	2019-07-09 23:35:00	2019-07-10 01:18:00	1	出院回家				0	38	158	26			4	5	6	97	103	2019-07-09	0
1	3	江O奇	K529	111	203					3	2019-07-09 22:56:00	2019-07-10 01:11:00	1	出院回家				0	37	144	25			4	5	6	95	135	2019-07-09	0
2	4	江O奇	H608X9	108	205					3	2019-07-09 22:39:00	2019-07-09 22:58:00	1	出院回家				0	36.6	139	25			4	5	6	93	19	2019-07-09	0
2	17	江O奇	J029	110	205	J0190				3	2019-07-09 22:20:00	2019-07-09 22:54:00	1	出院回家				0	36.9	96	22	111	71	4	5	6	95	34	2019-07-09	0
2	1	江O奇	J219	110	202					2	2019-07-09 22:14:00	2019-07-10 14:14:00	3	住院到病房				0	37.4	155	25			4	5	6	97	960	2019-07-09	0
1	5	江O奇	J180	110	202	J45909				4	2019-07-09 21:50:00	2019-07-09 22:18:00	1	出院回家				0	38.7	104	22			4	5	6	98	28	2019-07-09	0
1	8	江O奇	T17208A	117	205					3	2019-07-09 20:54:00	2019-07-09 22:12:00	1	出院回家				0	36.5	98	22			4	5	6	99	78	2019-07-09	0
2	4	江O奇	N390	114	205	R509				3	2019-07-09 20:25:00	2019-07-10 13:52:00	3	住院到病房				0	39	100	28			4	5	6	95	1047	2019-07-09	0
2	16	江O奇	E1010	104	205	E139				3	2019-07-09 19:25:00	2019-07-10 07:57:00	1	出院回家				0	36.6	94	23	121	95	4	5	6	98	752	2019-07-09	0
2	3	江O奇	B002	101	201	E869				3	2019-07-09 19:07:00	2019-07-09 20:05:00	1	出院回家		3532051856	國欣診所	0	38.2	147	25			4	5	6	97	58	2019-07-09	0
1	5	江O奇	R509	119	204					4	2019-07-09 18:56:00	2019-07-09 20:56:00	1	出院回家				0	36.8	113	24			4	5	6	97	120	2019-07-09	0
1	6	江O奇	K529	111	203					3	2019-07-09 06:28:00	2019-07-09 09:24:00	1	出院回家				0	36.3	125	18			4	5	6	99	176	2019-07-09	0
2	17	江O奇	K210	111	205	K2900				3	2019-07-09 06:12:00	2019-07-09 07:00:00	1	出院回家				0	36.4	81	16	128	68	4	5	6	98	48	2019-07-09	0
2	5	江O奇	J111	110	201	R509				3	2019-07-09 05:21:00	2019-07-09 06:13:00	1	出院回家				0	38.6	131	24			4	5	6	96	52	2019-07-09	0
1	2	江O奇	R509	119	204					2	2019-07-09 05:07:00	2019-07-09 06:26:00	1	出院回家				0	40	212	22			4	5	6	96	79	2019-07-09	0
1	2	江O奇	R509	119	204					2	2019-07-09 04:39:00	2019-07-09 05:20:00	1	出院回家				0	38.2	154	24			4	5	6	95	41	2019-07-09	0
2	1	江O奇	R509	119	204					2	2019-07-09 03:51:00	2019-07-09 05:02:00	1	出院回家				0	38.6	163	22			4	5	6	97	71	2019-07-09	0
1	8	江O奇	K529	111	203					3	2019-07-09 03:01:00	2019-07-09 03:34:00	1	出院回家				0	36.6	96	24	111	69	4	5	6	99	33	2019-07-09	0
1	12	江O奇	T18108A	117	205	Q375				3	2019-07-09 02:45:00	2019-07-09 03:57:00	1	出院回家				0	36.5	92	19	121	75	4	5	6	97	72	2019-07-09	0
1	1	江O奇	R509	119	204					2	2019-07-09 02:15:00	2019-07-09 03:58:00	1	出院回家				0	38.2	191	26			4	5	6	98	103	2019-07-09	0
2	3	江O奇	N760	114	205					1	2019-07-09 01:40:00	2019-07-09 02:59:00	1	出院回家				0	35.3	101	25			4	5	6	55	79	2019-07-09	0
1	3	江O奇	R509	119	204					3	2019-07-08 23:42:00	2019-07-09 01:47:00	1	出院回家				0	37.3	149	23			4	5	6	97	125	2019-07-08	0
1	2	江O奇	B002	101	201					3	2019-07-08 23:05:00	2019-07-09 12:57:00	3	住院到病房				0	37.1	132	25			4	5	6	99	832	2019-07-08	0
2	7	江O奇	R509	119	204					3	2019-07-08 23:01:00	2019-07-09 14:18:00	1	出院回家				0	39.8	135	25			4	5	6	97	917	2019-07-08	0
1	2	江O奇	R109	111	205					2	2019-07-08 22:55:00	2019-07-09 02:36:00	1	出院回家				0	36.3	185	23			4	5	6	98	221	2019-07-08	0
1	2	江O奇	L500	112	205					3	2019-07-08 22:19:00	2019-07-09 00:16:00	1	出院回家				0	37	134	23			4	5	5	95	117	2019-07-08	0
1	16	江O奇	M791	113	205					3	2019-07-08 22:12:00	2019-07-09 00:24:00	1	出院回家				0	36.8	116	17	99	93	4	5	6	94	132	2019-07-08	0
1	0	江O奇	K529	111	203					3	2019-07-08 22:11:00	2019-07-08 22:36:00	1	出院回家				0	35.7	130	21			4	5	6	97	25	2019-07-08	0
1	2	江O奇	R509	119	204					3	2019-07-08 21:38:00	2019-07-09 00:37:00	1	出院回家				0	36.7	114	22			4	5	6	97	179	2019-07-08	0
1	1	江O奇	R040	108	205					3	2019-07-08 21:26:00	2019-07-08 22:55:00	1	出院回家		3532082379	郭淵進診所	0	36.6	149	25			4	5	6	95	89	2019-07-08	0
1	1	江O奇	J111	110	201					2	2019-07-08 21:06:00	2019-07-08 21:39:00	1	出院回家	2019070830474910	3532091547	王同成小兒科診所	1	38.9	158	25			4	5	6	97	33	2019-07-08	0
1	1	江O奇	L03818	112	205					2	2019-07-08 21:02:00	2019-07-09 11:42:00	3	住院到病房	2019070997065270	1343030018	輔英科技大學附設醫院	1	35.9	153	24			4	5	6	99	880	2019-07-08	0
1	7	江O奇	K529	111	203	R112				3	2019-07-08 20:48:00	2019-07-08 23:00:00	1	出院回家				0	36.8	121	23			4	5	6	95	132	2019-07-08	0
1	0	江O奇	R509	119	204					2	2019-07-08 20:33:00	2019-07-08 23:59:00	1	出院回家				0	37	151	25			4	5	6	97	206	2019-07-08	0
1	0	江O奇	J050	110	201					2	2019-07-08 20:24:00	2019-07-08 23:51:00	1	出院回家				0	36.4	154	24			4	5	6	94	207	2019-07-08	0
2	1	江O奇	R509	119	204					2	2019-07-08 20:15:00	2019-07-08 22:14:00	1	出院回家				0	38.7	170	25			4	5	6	94	119	2019-07-08	0
1	4	江O奇	N489	114	205	N390	N471			3	2019-07-08 19:59:00	2019-07-08 22:07:00	1	出院回家				0	36.3	96	28			4	5	6	97	128	2019-07-08	0
1	0	江O奇	R509	119	204					2	2019-07-08 19:25:00	2019-07-08 22:46:00	1	出院回家				0	36.5	173	26			4	5	6	96	201	2019-07-08	0
1	3	江O奇	J180	110	202					3	2019-07-06 18:44:00	2019-07-06 20:09:00	1	出院回家				0	36.9	134	24			4	5	6	96	85	2019-07-06	0
1	5	江O奇	R509	119	204	R112	R109			2	2019-07-06 17:32:00	2019-07-06 19:47:00	2	拒治療AAD				0	38.7	172	26			4	5	6	93	135	2019-07-06	0
2	0	江O奇	R509	119	204					2	2019-07-06 17:17:00	2019-07-06 21:11:00	4	住院到加護				0	35.8	186	26			4	5	6	98	234	2019-07-06	0
2	6	江O奇	R509	119	204					4	2019-07-06 16:59:00	2019-07-06 18:33:00	1	出院回家				0	36.8	98	20			4	5	6	96	94	2019-07-06	0
1	6	江O奇	L500	112	205					3	2019-07-06 15:53:00	2019-07-06 17:02:00	1	出院回家				0	35.9	88	20			4	5	6	97	69	2019-07-06	0
2	17	江O奇	L03211	112	205					3	2019-07-06 15:32:00	2019-07-06 17:42:00	3	住院到病房				0	37.2	109	16	141	91	4	5	6	98	130	2019-07-06	0
2	2	江O奇	B085	101	201					3	2019-07-06 15:31:00	2019-07-07 13:58:00	3	住院到病房				0	37.7	156	22			4	5	6	93	1347	2019-07-06	0
1	3	江O奇	R5600	106	205	E860	R509			2	2019-07-06 14:59:00	2019-07-06 16:09:00	3	住院到病房				0	39.1	158	26			4	5	6	95	70	2019-07-06	0
2	7	江O奇	R509	119	204					3	2019-07-06 14:36:00	2019-07-06 16:25:00	1	出院回家				0	38	124	25	123	72	4	5	6	97	109	2019-07-06	0
2	16	江O奇	N809	114	205	H00019	N390	R109		3	2019-07-06 14:31:00	2019-07-06 19:01:00	1	出院回家				0	35.8	80	22	105	74	4	5	6	99	270	2019-07-06	0
2	5	江O奇	J180	110	202	R509				3	2019-07-06 14:21:00	2019-07-06 16:28:00	1	出院回家				0	39.3	127	26			4	5	6	97	127	2019-07-06	0
1	6	江O奇	J111	110	201					2	2019-07-06 14:05:00	2019-07-06 14:34:00	1	出院回家				0	38.4	153	25	111	74	4	5	6	96	29	2019-07-06	0
2	1	江O奇	N390	114	205					2	2019-07-06 13:34:00	2019-07-06 16:08:00	3	住院到病房				0	36.3	177	26			4	5	6	96	154	2019-07-06	0
1	7	江O奇	K5900	111	205	R109				3	2019-07-06 13:04:00	2019-07-06 14:45:00	1	出院回家				0	37.2	83	23	97	66	4	5	6	98	101	2019-07-06	0
1	6	江O奇	J180	110	202					3	2019-07-06 12:52:00	2019-07-06 14:25:00	1	出院回家	2019070695090950	3532014273	楊文彬耳鼻喉科診所	1	37.4	118	23			4	5	6	96	93	2019-07-06	0
2	7	江O奇	J0390	110	201	R509				3	2019-07-06 11:20:00	2019-07-06 14:25:00	1	出院回家				0	38.3	141	23	108	78	4	5	6	95	185	2019-07-06	0
1	5	江O奇	J0390	110	201	R509				3	2019-07-06 10:57:00	2019-07-06 14:40:00	1	出院回家				0	36.5	140	25			4	5	6	95	223	2019-07-06	0
1	11	江O奇	J111	110	201	J0390	R509			3	2019-07-06 10:30:00	2019-07-06 13:48:00	3	住院到病房		3532082217	瀚文耳鼻喉科診所	0	36.7	118	24	118	84	4	5	6	96	198	2019-07-06	0
1	6	江O奇	J180	110	202	K920	R509			3	2019-07-06 10:14:00	2019-07-06 18:45:00	3	住院到病房		3532060220	翁國中小兒科診所	0	36.8	124	25			4	5	6	98	511	2019-07-06	0
2	3	江O奇	J0390	110	201	R509				2	2019-07-06 10:03:00	2019-07-06 11:46:00	1	出院回家		3532051856	國欣診所	0	37.5	157	26			4	5	6	95	103	2019-07-06	0
2	2	江O奇	J0390	110	201	R509				2	2019-07-06 09:41:00	2019-07-06 10:00:00	1	出院回家				0	38.4	162	25			4	5	6	95	19	2019-07-06	0
1	4	江O奇	R509	119	204					3	2019-07-06 09:04:00	2019-07-06 10:50:00	1	出院回家				0	36.7	118	24			4	5	6	95	106	2019-07-06	0
2	7	江O奇	J189	110	202	J180				2	2019-07-06 08:21:00	2019-07-06 12:49:00	3	住院到病房				0	37.2	135	28	97	56	4	5	6	90	268	2019-07-06	0
2	8	江O奇	B002	101	201					2	2019-07-06 08:16:00	2019-07-06 15:29:00	1	出院回家	2019070586972000	3532072159	南崁現代診所	1	39.3	154	22	122	73	4	5	6	96	433	2019-07-06	0
2	4	江O奇	N390	114	205	R509				2	2019-07-06 07:48:00	2019-07-06 09:41:00	1	出院回家				0	40.3	195	22			4	5	6	95	113	2019-07-06	0
1	5	江O奇	K529	111	203					3	2019-07-05 18:11:00	2019-07-05 19:32:00	1	出院回家				0	37.5	103	20	96	57	4	5	6	96	81	2019-07-05	0
1	17	江O奇	M791	113	205	R079				3	2019-07-05 18:04:00	2019-07-05 18:36:00	1	出院回家				0	37.2	136	20	138	81	4	5	6	92	32	2019-07-05	0
2	12	江O奇	J180	110	202					3	2019-07-05 16:03:00	2019-07-05 16:49:00	1	出院回家	2019070568096680	3531171368	侯志龍小兒科診所	1	38.2	128	20	113	81	4	5	6	96	46	2019-07-05	0
1	4	江O奇	B084	101	201					3	2019-07-05 15:45:00	2019-07-05 17:47:00	1	出院回家				0	37	137	20			4	5	6	95	122	2019-07-05	0
2	2	江O奇	R509	119	204					3	2019-07-05 15:26:00	2019-07-05 17:38:00	1	出院回家				0	38.3	138	25			4	5	6	98	132	2019-07-05	0
2	16	江O奇	R109	111	205					3	2019-07-05 14:51:00	2019-07-05 17:34:00	1	出院回家				0	36.3	81	23	101	74	4	5	6	96	163	2019-07-05	0
2	1	江O奇	H05011	107	205	H00021				3	2019-07-05 14:48:00	2019-07-05 18:42:00	3	住院到病房				0	37	141	25			4	5	6	97	234	2019-07-05	0
2	3	江O奇	R509	119	204					3	2019-07-05 14:37:00	2019-07-05 17:41:00	1	出院回家				0	38	145	25			4	5	6	96	184	2019-07-05	0
1	1	江O奇	L500	112	205					3	2019-07-05 13:55:00	2019-07-05 15:39:00	1	出院回家				0	37.2	132	25			4	5	6	96	104	2019-07-05	0
1	10	江O奇	J180	110	202					3	2019-07-05 13:36:00	2019-07-05 16:32:00	1	出院回家	2019070548460320	3532050555	林會川診所	1	36.7	104	24	97	66	4	5	6	95	176	2019-07-05	0
2	1	江O奇	J050	110	201					2	2019-07-05 13:27:00	2019-07-05 17:23:00	1	出院回家				0	37.3	166	26			4	5	6	93	236	2019-07-05	0
1	11	江O奇	K529	111	203					3	2019-07-05 12:58:00	2019-07-05 17:21:00	1	出院回家				0	37.5	125	25	122	79	4	5	6	97	263	2019-07-05	0
1	1	江O奇	B084	101	201	R569				2	2019-07-05 11:07:00	2019-07-05 18:39:00	3	住院到病房				0	38.7	189	30			4	5	6	91	452	2019-07-05	0
1	3	江O奇	L089	112	205	D181				3	2019-07-05 10:45:00	2019-07-05 16:45:00	1	出院回家				0	36.3	95	20			4	5	6	98	360	2019-07-05	0
2	4	江O奇	J111	110	201	R509				2	2019-07-05 10:19:00	2019-07-05 13:42:00	1	出院回家				0	38.2	158	20			4	5	6	98	203	2019-07-05	0
2	3	江O奇	H6690	108	205	R509	R109			3	2019-07-05 10:02:00	2019-07-05 15:21:00	3	住院到病房				0	37.8	140	22			4	5	6	97	319	2019-07-05	0
1	1	江O奇	R509	119	204					2	2019-07-05 09:13:00	2019-07-05 12:07:00	1	出院回家				0	39	164	20			4	5	6	98	174	2019-07-05	0
2	5	江O奇	J45901	110	205	R05	R0600			3	2019-07-05 07:59:00	2019-07-05 09:37:00	1	出院回家				0	36.8	133	28			4	5	6	94	98	2019-07-05	0
1	0	江O奇	R509	119	204					2	2019-07-02 18:33:00	2019-07-03 00:21:00	1	出院回家				0	38.2	153	26			4	5	6	97	348	2019-07-02	0
1	3	江O奇	R509	119	204	J069				3	2019-07-02 18:08:00	2019-07-02 22:31:00	1	出院回家				0	38.2	146	26			4	5	6	94	263	2019-07-02	0
1	4	江O奇	J111	110	201					1	2019-07-02 17:13:00	2019-07-02 18:55:00	1	出院回家				0	39.2	153	25			4	5	6	96	102	2019-07-02	0
2	2	江O奇	R509	119	204	E860				1	2019-07-02 16:26:00	2019-07-02 23:09:00	1	出院回家	2019091678828930	3532060220	翁國中小兒科診所	1	38.3	171	28			4	5	6	94	403	2019-07-02	0
1	6	江O奇	B002	101	201					3	2019-07-02 16:13:00	2019-07-02 20:24:00	3	住院到病房				0	36.5	93	24			4	5	6	97	251	2019-07-02	0
1	0	江O奇	B085	101	201					2	2019-07-02 14:23:00	2019-07-02 17:56:00	3	住院到病房				0	39.1	190	24			4	5	6	95	213	2019-07-02	0
2	6	江O奇	K5900	111	205	R109				3	2019-07-02 14:15:00	2019-07-02 15:05:00	1	出院回家				0	35.9	131	26			4	5	6	98	50	2019-07-02	0
2	2	江O奇	R109	111	205	R112				3	2019-07-02 12:07:00	2019-07-02 20:54:00	1	出院回家				0	36.3	113	22			4	5	6	95	527	2019-07-02	0
2	3	江O奇	R112	111	203	J209				3	2019-07-02 11:52:00	2019-07-02 14:35:00	1	出院回家				0	35.9	132	22			4	5	6	95	163	2019-07-02	0
2	3	江O奇	J209	110	202	J180	R509			3	2019-07-02 11:15:00	2019-07-02 13:33:00	1	出院回家				0	37.2	118	22			4	5	6	97	138	2019-07-02	0
2	7	江O奇	R509	119	204	J111				3	2019-07-02 11:14:00	2019-07-02 13:33:00	1	出院回家				0	37	115	22	112	74	4	5	6	97	139	2019-07-02	0
2	0	江O奇	G40909	106	205					2	2019-07-02 09:26:00	2019-07-02 19:04:00	1	出院回家				0	36.9	170	28			4	5	6	94	578	2019-07-02	0
1	3	江O奇	G9340	106	205	J180				2	2019-07-02 09:06:00	2019-07-02 19:06:00	3	住院到病房				0	38.3	165	23			4	5	6	96	600	2019-07-02	0
1	10	江O奇	B084	101	201	K5900				3	2019-07-02 08:49:00	2019-07-02 10:03:00	1	出院回家				0	36.4	91	22	109	70	4	5	6	96	74	2019-07-02	0
1	2	江O奇	J111	110	201	R509	R05			2	2019-07-02 08:10:00	2019-07-02 08:40:00	1	出院回家				0		151	22			4	5	6	99	30	2019-07-02	0
1	6	江O奇	R21	118	205	R509				3	2019-07-01 18:41:00	2019-07-01 22:44:00	1	出院回家		3532072328	日安親子診所	0	39.4	145	24			4	5	6	97	243	2019-07-01	0
1	6	江O奇	R509	119	204					3	2019-07-01 18:07:00	2019-07-01 19:27:00	1	出院回家				0	38.8	129	23			4	5	6	96	80	2019-07-01	0
2	1	江O奇	N390	114	205	R509				2	2019-07-01 16:39:00	2019-07-02 14:54:00	3	住院到病房				0	38	202	25			4	5	6	97	1335	2019-07-01	0
1	6	江O奇	L040	112	205	R509				3	2019-07-01 15:45:00	2019-07-02 15:04:00	3	住院到病房				0	35.8	102	18	121	73	4	5	6	95	1399	2019-07-01	0
2	7	江O奇	B085	101	201					3	2019-07-01 15:39:00	2019-07-02 12:48:00	3	住院到病房				0	36.1	78	24	104	74	4	5	6	98	1269	2019-07-01	0
2	16	江O奇	N390	114	205					3	2019-07-01 14:29:00	2019-07-01 15:30:00	1	出院回家				0	36.5	112	18	120	78	4	5	6	95	61	2019-07-01	0
1	3	江O奇	J0390	110	201	K529	J029			1	2019-07-01 13:52:00	2019-07-01 16:13:00	1	出院回家				0	38.8	196	26			4	5	6	94	141	2019-07-01	0
2	5	江O奇	H66009	108	205	R509				3	2019-07-01 12:16:00	2019-07-01 12:52:00	1	出院回家				0	37.7	141	22			4	5	6	98	36	2019-07-01	0
1	6	江O奇	J45901	110	205	J209				3	2019-07-01 12:04:00	2019-07-02 12:50:00	3	住院到病房		3531171368	侯志龍小兒科診所	0	38.1	147	23			4	5	6	95	1486	2019-07-01	0
1	2	江O奇	K529	111	203	A09	J180			3	2019-07-01 11:43:00	2019-07-02 15:41:00	3	住院到病房				0	35.5	120	26			4	5	6	96	1678	2019-07-01	0
2	8	江O奇	J180	110	202	R509				3	2019-07-01 11:21:00	2019-07-02 14:06:00	3	住院到病房				0	37.6	139	18	109	58	4	5	6	97	1605	2019-07-01	0
2	3	江O奇	B085	101	201	J00				2	2019-07-01 11:01:00	2019-07-02 15:46:00	3	住院到病房				0	37.8	158	22			4	5	6	94	1725	2019-07-01	0
1	3	江O奇	N489	114	205					3	2019-07-01 09:29:00	2019-07-01 12:02:00	1	出院回家				0	37	128	22			4	5	6	97	153	2019-07-01	0
2	2	江O奇	R509	119	204					3	2019-07-01 08:34:00	2019-07-01 10:30:00	1	出院回家				0	38.1	149	24			4	5	6	96	116	2019-07-01	0
1	14	江O奇	H608X9	108	205	H663X9				3	2019-07-01 08:21:00	2019-07-01 09:06:00	1	出院回家				0	35.3	79	22	137	82	4	5	6	98	45	2019-07-01	0
2	4	王O衡	R509	119	204					2	2019-08-30 18:42:00	2019-08-30 20:02:00	1	出院回家				0	38.1	152	23			4	5	6	98	80	2019-08-30	0
1	2	王O衡	B084	101	201					2	2019-08-30 17:23:00	2019-08-30 19:23:00	3	住院到病房				0	38.7	171	20			4	5	6	95	120	2019-08-30	0
1	1	王O衡	R509	119	204	J180				2	2019-08-30 16:57:00	2019-08-30 20:10:00	1	出院回家				0	39	181	26			4	5	6	95	193	2019-08-30	0
1	11	王O衡	K529	111	203					3	2019-08-30 15:43:00	2019-08-30 17:44:00	1	出院回家		3532051856	國欣診所	0	36.3	104	16	116	70	4	5	6	96	121	2019-08-30	0
1	1	王O衡	J180	110	202	R05	R509			3	2019-08-30 14:24:00	2019-08-30 23:24:00	3	住院到病房		3531081538	怡兒診所	0	36.1	135	26			4	5	6	94	540	2019-08-30	0
2	14	王O衡	G40409	106	205					3	2019-08-30 13:28:00	2019-08-30 16:01:00	3	住院到病房				0	36.1	108	16	102	88	4	5	6	98	153	2019-08-30	0
1	4	王O衡	R05	110	201					4	2019-08-30 11:58:00	2019-08-30 15:41:00	1	出院回家				0	36.2	106	20			4	5	6	97	223	2019-08-30	0
1	0	王O衡	R509	119	204	T310				2	2019-08-30 11:57:00	2019-08-30 15:41:00	1	出院回家				0	36.6	169	16			4	5	6	97	224	2019-08-30	0
1	15	王O衡	R55	109	205	S0993XA	S60219A	S0093XA		2	2019-08-30 09:19:00	2019-08-30 14:49:00	1	出院回家				0	36.4	107	19	113	74	4	5	6	97	330	2019-08-30	0
2	10	王O衡	L03211	112	205	M329				2	2019-08-30 08:17:00	2019-08-30 15:10:00	3	住院到病房				0	39.7	165	20	129	68	4	5	6	98	413	2019-08-30	0
1	2	王O衡	R05	110	201					4	2019-08-28 18:05:00	2019-08-28 18:26:00	1	出院回家				0	36	128	22			4	5	6	95	21	2019-08-28	0
2	1	王O衡	R509	119	204					2	2019-08-28 17:43:00	2019-08-28 20:39:00	1	出院回家				0	38.9	160	23			4	5	6	96	176	2019-08-28	0
1	7	王O衡	J189	110	202	R509				3	2019-08-28 17:20:00	2019-08-29 17:09:00	3	住院到病房				0	39.9	144	18	121	83	4	5	6	93	1429	2019-08-28	0
1	1	王O衡	R509	119	204					2	2019-08-28 16:39:00	2019-08-28 18:53:00	1	出院回家				0	39.1	176	18			4	5	6	97	134	2019-08-28	0
2	2	王O衡	J180	110	202	R509				2	2019-08-28 16:08:00	2019-08-28 20:21:00	3	住院到病房				0	39.1	169	18			4	5	6	96	253	2019-08-28	0
2	3	王O衡	K1120	111	205					2	2019-08-28 15:54:00	2019-08-28 16:19:00	1	出院回家				0	37.8	155	21			4	5	6	97	25	2019-08-28	0
2	1	王O衡	R509	119	204					2	2019-08-28 14:41:00	2019-08-28 20:14:00	1	出院回家				0	39.8	175	23			4	5	6	97	333	2019-08-28	0
2	1	王O衡	R509	119	204	R05	R112			2	2019-08-28 14:30:00	2019-08-29 00:45:00	1	出院回家	2019082716888120	3532072159	南崁現代診所	1	38.1	169	20			4	5	6	96	615	2019-08-28	0
1	1	王O衡	N390	114	205	N1370	R509			2	2019-08-28 13:43:00	2019-08-28 17:16:00	3	住院到病房				0	38.3	161	20			4	5	6	95	213	2019-08-28	0
2	16	王O衡	R1031	111	205	N8320				3	2019-08-28 12:09:00	2019-08-28 15:13:00	1	出院回家	2019082837734520	3531171733	陽光內科診所	1	36.6	100	20	152	87	4	5	6	96	184	2019-08-28	0
1	8	王O衡	K529	111	203					3	2019-08-28 09:49:00	2019-08-28 12:14:00	1	出院回家	2019082770412280	3532022793	黃志焜診所	1	36.5	90	18	111	77	4	5	6	95	145	2019-08-28	0
1	5	王O衡	R509	119	204	C4912				2	2019-08-28 09:23:00	2019-08-28 14:13:00	3	住院到病房				0	37.3	151	20			4	5	6	95	290	2019-08-28	0
1	7	王O衡	R509	119	204					3	2019-08-28 08:43:00	2019-08-28 10:06:00	1	出院回家				0	37.7	132	20	105	75	4	5	6	95	83	2019-08-28	0
1	7	王O衡	R143	111	205	R112				3	2019-08-28 08:28:00	2019-08-28 09:09:00	1	出院回家				0	37.3	119	20	123	73	4	5	6	99	41	2019-08-28	0
1	2	王O衡	R5600	106	205	R509				2	2019-08-27 18:13:00	2019-08-28 14:55:00	3	住院到病房				0	39.9	164	20			4	5	6	95	1242	2019-08-27	0
1	1	王O衡	J209	110	202	R05	R062			2	2019-08-27 18:06:00	2019-08-27 20:42:00	1	出院回家				0	37.4	199	20			4	5	6	94	156	2019-08-27	0
1	2	王O衡	R112	111	203					3	2019-08-27 17:53:00	2019-08-27 20:21:00	1	出院回家				0	36.3	125	24			4	5	6	97	148	2019-08-27	0
1	3	王O衡	R509	119	204					3	2019-08-27 17:29:00	2019-08-28 01:36:00	1	出院回家				0	37.1	128	22			4	5	6	96	487	2019-08-27	0
1	1	王O衡	R509	119	204					2	2019-08-27 16:25:00	2019-08-27 19:56:00	1	出院回家				0	37.3	154	20			4	5	6	97	211	2019-08-27	0
1	3	王O衡	H1030	107	205					3	2019-08-27 16:13:00	2019-08-27 16:37:00	1	出院回家				0	37.6	136	20			4	5	6	96	24	2019-08-27	0
2	3	王O衡	R112	111	203					3	2019-08-27 15:10:00	2019-08-27 21:51:00	1	出院回家				0	37	135	22			4	5	6	95	401	2019-08-27	0
2	4	王O衡	R509	119	204	J180				3	2019-08-27 14:12:00	2019-08-27 17:43:00	1	出院回家				0	37.8	134	22			4	1	6	92	211	2019-08-27	0
1	1	王O衡	N390	114	205	Q442	R945	R509		2	2019-08-27 12:28:00	2019-08-28 12:47:00	3	住院到病房				0	38.9	201	28			4	5	6	93	1459	2019-08-27	0
1	9	王O衡	R1031	111	205	L049	K3580			3	2019-08-27 12:19:00	2019-08-28 14:14:00	3	住院到病房		3531026082	固的診所	0	38.5	133	21	107	67	4	5	6	97	1555	2019-08-27	0
1	2	王O衡	B084	101	201	R509				2	2019-08-27 12:10:00	2019-08-27 16:49:00	3	住院到病房	2019082721021840	1532100049	聯新國際醫院	1	36.5	157	24			4	5	6	94	279	2019-08-27	0
2	4	王O衡	H6690	108	205	R509	H9209			3	2019-08-27 11:55:00	2019-08-27 12:17:00	1	出院回家				0	37.2	133	22			4	5	6	97	22	2019-08-27	0
2	1	王O衡	A09	101	203	R509				2	2019-08-27 11:26:00	2019-08-27 21:45:00	3	住院到病房		1132071036	長庚醫療財團法人桃園長庚紀念醫院	0	36.5	165	24			4	5	6	94	619	2019-08-27	0
2	5	王O衡	R509	119	204					3	2019-08-27 11:05:00	2019-08-27 13:08:00	1	出院回家				0	36.8	127	21			4	5	6	93	123	2019-08-27	0
2	2	王O衡	K5900	111	205					3	2019-08-27 10:20:00	2019-08-27 11:15:00	1	出院回家				0	36.8	118	24			4	5	6	99	55	2019-08-27	0
2	2	王O衡	R509	119	204	J111				2	2019-08-27 10:18:00	2019-08-28 14:13:00	3	住院到病房				0	37.6	145	22			4	5	6	96	1675	2019-08-27	0
2	3	王O衡	J180	110	202	R509				3	2019-08-27 09:28:00	2019-08-27 15:14:00	1	出院回家				0	39.1	124	21			4	5	6	93	346	2019-08-27	0
2	2	王O衡	J111	110	201	R509				2	2019-08-27 09:02:00	2019-08-27 11:02:00	1	出院回家				0	39.2	152	24			4	5	6	95	120	2019-08-27	0
2	8	王O衡	J111	110	201	R509				3	2019-08-27 09:02:00	2019-08-27 11:02:00	1	出院回家				0	39.3	144	22	115	75	4	5	6	95	120	2019-08-27	0
1	4	王O衡	L03211	112	205	J0190	K029			3	2019-08-27 08:16:00	2019-08-28 11:46:00	3	住院到病房				0	36.4	120	24			4	5	6	98	1650	2019-08-27	0
1	3	王O衡	R509	119	204					3	2019-08-27 07:14:00	2019-08-27 08:49:00	1	出院回家				0	38.2	126	28			4	5	6	95	95	2019-08-27	0
1	5	王O衡	R509	119	204	Q639				3	2019-08-26 18:09:00	2019-08-26 20:50:00	1	出院回家				0	37.9	134	26			4	5	6	95	161	2019-08-26	0
1	2	王O衡	R197	111	205					3	2019-08-26 17:54:00	2019-08-26 21:51:00	1	出院回家				0	36.6	118	20			4	5	6	99	237	2019-08-26	0
2	4	王O衡	J111	110	201					3	2019-08-26 17:34:00	2019-08-27 15:39:00	3	住院到病房				0	39.5	149	20			4	5	6	96	1325	2019-08-26	0
1	3	王O衡	R509	119	204					3	2019-08-26 16:51:00	2019-08-27 02:26:00	1	出院回家				0	37.7	142	16			4	5	6	98	575	2019-08-26	0
2	11	王O衡	K2900	111	205					3	2019-08-26 16:27:00	2019-08-26 20:22:00	1	出院回家				0	35.1	128	24	135	77	4	5	6	96	235	2019-08-26	0
1	2	王O衡	H6690	108	205	R509				2	2019-08-26 14:15:00	2019-08-26 14:41:00	1	出院回家				0	38.3	151	24			4	5	6	94	26	2019-08-26	0
1	1	王O衡	K529	111	203	E860				3	2019-08-26 13:20:00	2019-08-27 13:18:00	3	住院到病房				0	37.8	145	22			4	5	6	95	1438	2019-08-26	0
1	0	王O衡	R509	119	204					3	2019-08-26 12:38:00	2019-08-27 13:21:00	3	住院到病房				0	37.7	142	36			4	5	6	99	1483	2019-08-26	0
2	4	王O衡	R509	119	204					3	2019-08-26 12:02:00	2019-08-27 13:57:00	1	出院回家	2019082685311720	3531150323	鐘耳鼻喉科診所	1	38.1	118	22			4	5	6	96	1555	2019-08-26	0
2	2	王O衡	R509	119	204					3	2019-08-26 11:49:00	2019-08-26 16:08:00	1	出院回家		3531065169	樂寶兒婦幼診所	0	37.5	136	22			4	5	6	95	259	2019-08-26	0
1	15	王O衡	T424X5S	117	205					3	2019-08-26 10:50:00	2019-08-26 12:15:00	2	拒治療AAD				0	35.4	91	16	112	80	4	5	6	99	85	2019-08-26	0
2	2	王O衡	R509	119	204					3	2019-08-26 10:48:00	2019-08-26 17:27:00	2	拒治療AAD				0	37.1	147	24			4	5	6	99	399	2019-08-26	0
1	11	王O衡	J0390	110	201	R509				3	2019-08-26 10:31:00	2019-08-26 11:00:00	1	出院回家	2019082623909850	3532051767	佳音小兒科診所	1	36.6	131	20	136	69	4	5	6	95	29	2019-08-26	0
2	2	王O衡	N390	114	205	A09				3	2019-08-26 09:28:00	2019-08-27 15:13:00	3	住院到病房				0	37.4	132	20			4	5	6	97	1785	2019-08-26	0
2	0	王O衡	R509	119	204					3	2019-08-21 05:56:00	2019-08-21 14:11:00	5	轉院AAD(家屬要求轉院)				0	37.4	159	30			4	5	6	99	495	2019-08-21	0
1	5	王O衡	R51	106	205					3	2019-08-21 03:54:00	2019-08-21 04:23:00	1	出院回家				0	35.6	94	22			4	5	6	98	29	2019-08-21	0
1	6	王O衡	R112	111	203					3	2019-08-21 02:59:00	2019-08-21 11:35:00	1	出院回家				0	36.6	122	22			4	5	6	95	516	2019-08-21	0
1	3	王O衡	R05	110	201	R0602				3	2019-08-21 02:33:00	2019-08-21 03:38:00	1	出院回家				0	37.6	143	25			4	5	6	92	65	2019-08-21	0
1	16	王O衡	K2900	111	205					3	2019-08-21 01:47:00	2019-08-21 02:49:00	1	出院回家				0	38	106	18	133	82	4	5	6	99	62	2019-08-21	0
2	1	王O衡	B084	101	201	R509				3	2019-08-21 00:40:00	2019-08-21 21:02:00	1	出院回家				0	36	107	24			4	5	6	98	1222	2019-08-21	0
1	2	王O衡	R509	119	204					2	2019-08-21 00:25:00	2019-08-21 02:14:00	1	出院回家				0	38.4	172	20			4	5	6	97	109	2019-08-21	0
2	2	王O衡	R112	111	203					3	2019-08-20 23:39:00	2019-08-21 01:12:00	1	出院回家				0	36.9	98	20			4	5	6	98	93	2019-08-20	0
2	16	王O衡	Z760	118	205					5	2019-08-20 22:57:00	2019-08-21 00:15:00	1	出院回家				0	36.6	108	20	145	87	4	5	6	95	78	2019-08-20	0
1	6	王O衡	T17208A	117	205					3	2019-08-20 22:12:00	2019-08-20 23:55:00	1	出院回家	2019082052427750	3531065507	禾新耳鼻喉科診所	1	35.9	101	20			4	5	6	96	103	2019-08-20	0
1	0	王O衡	R509	119	204					2	2019-08-20 21:46:00	2019-08-20 23:18:00	1	出院回家	2019090234183870	3532017710	家恩診所	1	39.1	188	30			4	5	6	96	92	2019-08-20	0
2	2	王O衡	D6949	103	205					3	2019-08-20 20:44:00	2019-08-21 14:33:00	3	住院到病房		1131010011	醫療財團法人徐元智先生醫藥基金會亞東紀念醫院	0	35.8	112	20			4	5	6	99	1069	2019-08-20	0
1	1	王O衡	R509	119	204					3	2019-08-20 20:06:00	2019-08-20 21:59:00	1	出院回家				0	37.6	125	23			4	5	6	97	113	2019-08-20	0
1	3	王O衡	R509	119	204					3	2019-08-20 19:54:00	2019-08-20 21:35:00	1	出院回家				0	39.2	130	20			4	5	6	95	101	2019-08-20	0
2	2	王O衡	G910	106	205	G039	J180	R112		3	2019-08-20 19:54:00	2019-08-21 08:47:00	4	住院到加護				0	36	118	20			4	5	6	98	773	2019-08-20	0
2	4	王O衡	R509	119	204					4	2019-08-20 19:37:00	2019-08-20 21:49:00	1	出院回家				0	36.6	128	22			4	5	6	96	132	2019-08-20	0
2	0	王O衡	R143	111	205					3	2019-08-20 05:33:00	2019-08-20 06:21:00	1	出院回家				0	36.4	164	28			4	5	6	94	48	2019-08-20	0
2	0	王O衡	R509	119	204					2	2019-08-20 04:46:00	2019-08-20 06:19:00	1	出院回家				0	36.9	163	25			4	5	6	95	93	2019-08-20	0
2	5	王O衡	K529	111	203	R112				3	2019-08-20 01:56:00	2019-08-20 14:22:00	3	住院到病房				0	35	91	25			4	5	6	95	746	2019-08-20	0
1	2	王O衡	R509	119	204					2	2019-08-20 01:12:00	2019-08-20 03:57:00	1	出院回家				0	38.9	175	24			4	5	6	95	165	2019-08-20	0
2	6	王O衡	K529	111	203					3	2019-08-20 00:46:00	2019-08-20 01:12:00	1	出院回家				0	35.9	95	20	144	88	4	5	6	98	26	2019-08-20	0
1	4	王O衡	R05	110	201					4	2019-08-20	2019-08-20 01:00:00	1	出院回家				0	36.3	109	25			4	5	6	98	60	2019-08-20	0
1	1	王O衡	J0390	110	201	J180	R509			2	2019-08-19 23:52:00	2019-08-20 14:03:00	3	住院到病房				0	40.4	192	24			4	5	6	99	851	2019-08-19	0
2	3	王O衡	K5900	111	205	R109				3	2019-08-19 22:09:00	2019-08-20 00:20:00	1	出院回家				0	36.4	122	24			4	5	6	96	131	2019-08-19	0
2	7	王O衡	J0390	110	201	R509	R112			3	2019-08-19 21:37:00	2019-08-19 22:32:00	1	出院回家				0	39.6	149	22			4	5	6	95	55	2019-08-19	0
2	0	王O衡	R509	119	204					2	2019-08-19 21:35:00	2019-08-19 22:58:00	1	出院回家				0	37.5	180	25			4	5	6	95	83	2019-08-19	0
1	2	王O衡	J050	110	201					3	2019-08-19 20:56:00	2019-08-19 22:40:00	3	住院到病房				0	36.8	146	28			4	5	6	97	104	2019-08-19	0
1	0	王O衡	R509	119	204					3	2019-08-19 20:43:00	2019-08-19 22:53:00	1	出院回家				0	38.7	143	25			4	5	6	97	130	2019-08-19	0
2	5	王O衡	A09	101	203	R112				3	2019-08-19 20:02:00	2019-08-19 22:40:00	3	住院到病房	2019081926246290	3532016204	何秋勇診所	1	39.3	142	20			4	5	6	98	158	2019-08-19	0
2	8	王O衡	J180	110	202	R509				3	2019-08-19 19:41:00	2019-08-20 14:29:00	3	住院到病房	2019081972756830	3532082520	羅久勝小兒專科診所	1	38	123	20			4	5	6	94	1128	2019-08-19	0
1	2	王O衡	J180	110	202	R509				2	2019-08-19 19:11:00	2019-08-19 22:40:00	3	住院到病房				0	38.4	147	25			4	5	6	90	209	2019-08-19	0
1	5	王O衡	J209	110	202	R509				2	2019-08-19 05:10:00	2019-08-19 06:41:00	1	出院回家				0	38.9	151	25			4	5	6	91	91	2019-08-19	0
1	2	王O衡	R05	110	201					4	2019-08-19 04:41:00	2019-08-19 05:56:00	1	出院回家				0	37	147	30			4	5	6	97	75	2019-08-19	0
1	5	王O衡	R509	119	204					3	2019-08-19 03:46:00	2019-08-19 06:56:00	1	出院回家				0	38.1	122	22			4	5	6	96	190	2019-08-19	0
1	0	王O衡	R112	111	203					3	2019-08-19 02:52:00	2019-08-19 04:12:00	1	出院回家				0	36.1	141	30			4	5	6	96	80	2019-08-19	0
1	0	王O衡	K5900	111	205					3	2019-08-19 01:08:00	2019-08-19 01:51:00	1	出院回家				0	36.8	121	33			4	5	6	98	43	2019-08-19	0
2	1	王O衡	R509	119	204					3	2019-08-19 00:16:00	2019-08-19 05:37:00	1	出院回家				0	37.3	137	30			4	5	6	97	321	2019-08-19	0
1	3	王O衡	R5600	106	205	R509				3	2019-08-18 23:43:00	2019-08-19 07:11:00	3	住院到病房				0	39.2	146	23			4	5	6	98	448	2019-08-18	0
1	1	王O衡	R509	119	204					2	2019-08-18 23:28:00	2019-08-19 02:37:00	1	出院回家				0	40	195	25			4	5	6	94	189	2019-08-18	0
2	3	王O衡	K529	111	203	R112				3	2019-08-18 23:01:00	2019-08-19 00:04:00	1	出院回家				0	36.7	118	25			4	5	6	96	63	2019-08-18	0
2	2	王O衡	R112	111	203					3	2019-08-18 22:27:00	2019-08-19 00:09:00	1	出院回家				0	36.7	134	24			4	5	6	99	102	2019-08-18	0
2	2	王O衡	R509	119	204					2	2019-08-18 21:34:00	2019-08-18 23:07:00	1	出院回家				0	37.8	154	24			4	5	6	97	93	2019-08-18	0
1	4	王O衡	J209	110	202	R509				2	2019-08-18 21:11:00	2019-08-18 22:35:00	1	出院回家	2019081860934220	3532082575	李淵順小兒科診所	1	37.5	157	24			4	5	6	95	84	2019-08-18	0
2	2	王O衡	R509	119	204					3	2019-08-18 20:57:00	2019-08-19 01:05:00	1	出院回家				0	37	123	26			4	5	6	98	248	2019-08-18	0
2	4	王O衡	N390	114	205	R509				3	2019-08-18 20:56:00	2019-08-18 23:59:00	3	住院到病房				0	38.5	125	24			4	5	6	96	183	2019-08-18	0
2	3	王O衡	J209	110	202	R509				3	2019-08-18 20:20:00	2019-08-18 22:16:00	1	出院回家		3531171439	黃紹基診所	0	39	149	18			4	5	6	95	116	2019-08-18	0
1	0	王O衡	R509	119	204					2	2019-08-18 19:50:00	2019-08-18 21:37:00	1	出院回家				0	36.8	190	24			4	5	6	97	107	2019-08-18	0
2	0	王O衡	Z760	118	205					5	2019-08-18 19:32:00	2019-08-18 19:51:00	1	出院回家				0	35.4	120	24			4	5	6	99	19	2019-08-18	0
1	2	王O衡	T510X1A	117	205					3	2019-08-18 19:15:00	2019-08-18 23:06:00	1	出院回家				0	36.1	118	26			4	5	6	99	231	2019-08-18	0
2	1	王O衡	R509	119	204					2	2019-08-18 19:12:00	2019-08-18 21:23:00	1	出院回家				0	38.8	170	24			4	5	6	98	131	2019-08-18	0
1	3	王O衡	R509	119	204					3	2019-08-18 06:39:00	2019-08-18 07:53:00	1	出院回家				0	36.8	118	26			4	5	6	95	74	2019-08-18	0
2	4	王O衡	R509	119	204	R05				2	2019-08-18 06:12:00	2019-08-18 08:21:00	1	出院回家				0	39.3	178	22			4	5	6	91	129	2019-08-18	0
2	4	王O衡	R509	119	204					2	2019-08-18 06:04:00	2019-08-18 07:02:00	1	出院回家				0	38.7	151	22			4	5	6	95	58	2019-08-18	0
1	4	王O衡	R509	119	204					3	2019-08-18 05:01:00	2019-08-18 05:37:00	1	出院回家				0	39.5	149	22			4	5	6	96	36	2019-08-18	0
2	2	王O衡	L500	112	205					3	2019-08-18 03:53:00	2019-08-18 05:02:00	1	出院回家				0	35.7	119	18			4	5	6	98	69	2019-08-18	0
1	0	王O衡	R509	119	204					2	2019-08-18 03:05:00	2019-08-18 05:28:00	1	出院回家				0	38.2	166	25			4	5	6	94	143	2019-08-18	0
2	2	王O衡	R112	111	203					3	2019-08-18 02:45:00	2019-08-18 03:54:00	1	出院回家				0	36	134	25			4	5	6	94	69	2019-08-18	0
1	0	王O衡	R112	111	203	R143				2	2019-08-18 00:13:00	2019-08-18 04:38:00	1	出院回家				0	36.5	153	32			4	5	6	92	265	2019-08-18	0
1	1	王O衡	R509	119	204					2	2019-08-17 23:55:00	2019-08-18 01:32:00	1	出院回家				0	38.3	172	23			4	5	6	95	97	2019-08-17	0
2	1	王O衡	R112	111	203					3	2019-08-17 23:25:00	2019-08-18 01:54:00	1	出院回家				0	36.4	115	23			4	5	6	97	149	2019-08-17	0
1	1	王O衡	K529	111	203	R197	L22			2	2019-08-17 23:03:00	2019-08-18 05:51:00	3	住院到病房				0	39.3	187	23			4	5	6	95	408	2019-08-17	0
1	2	王O衡	R040	108	205					3	2019-08-17 22:59:00	2019-08-17 23:48:00	1	出院回家				0	36.4	127	23			4	5	6	96	49	2019-08-17	0
2	4	王O衡	H1030	107	205	H109	H1033			4	2019-08-17 22:47:00	2019-08-17 23:59:00	1	出院回家				0	36.5	109	23			4	5	6	97	72	2019-08-17	0
1	4	王O衡	B084	101	201	R509				3	2019-08-17 22:23:00	2019-08-17 22:56:00	1	出院回家				0	37	129	22			4	5	6	96	33	2019-08-17	0
2	12	王O衡	R112	111	203	N049				3	2019-08-17 22:11:00	2019-08-18 01:14:00	1	出院回家				0	36.1	75	16	129	89	4	5	6	98	183	2019-08-17	0
2	2	王O衡	R05	110	201					5	2019-08-17 21:51:00	2019-08-17 23:28:00	1	出院回家				0	35.8	99	24			4	5	6	99	97	2019-08-17	0
2	16	王O衡	R1031	111	205	R1030				3	2019-08-17 21:49:00	2019-08-18 10:53:00	3	住院到病房				0	36.4	85	15	133	78	4	5	6	99	784	2019-08-17	0
2	1	王O衡	R509	119	204					2	2019-08-17 21:22:00	2019-08-17 22:15:00	1	出院回家				0	39.6	168	25			4	5	6	96	53	2019-08-17	0
1	3	王O衡	R143	111	205	K5900				3	2019-08-17 21:02:00	2019-08-17 21:55:00	1	出院回家				0	36.2	111	23			4	5	6	96	53	2019-08-17	0
2	4	王O衡	R05	110	201					3	2019-08-17 20:37:00	2019-08-17 22:04:00	1	出院回家				0	36.5	125	25			4	5	6	94	87	2019-08-17	0
1	4	王O衡	R109	111	205	R112	Q431			2	2019-08-17 20:16:00	2019-08-18 03:17:00	1	出院回家				0	37.3	124	24			4	5	6	98	421	2019-08-17	0
2	11	王O衡	H169	107	205	H10019				3	2019-08-17 19:39:00	2019-08-17 21:30:00	1	出院回家				0	36.1	113	16	129	70	4	5	6	98	111	2019-08-17	0
2	1	王O衡	R509	119	204					2	2019-08-17 19:33:00	2019-08-17 21:32:00	1	出院回家		3532102189	佳杏診所	0	39.9	202	24			4	5	6	93	119	2019-08-17	0
1	5	王O衡	J0390	110	201	R509				3	2019-08-17 18:28:00	2019-08-17 21:43:00	1	出院回家				0	38.7	145	22			4	5	6	96	195	2019-08-17	0
1	2	王O衡	R5600	106	205	R509				2	2019-08-16 18:29:00	2019-08-16 22:55:00	1	出院回家				0	38.2	163	23			4	5	6	93	266	2019-08-16	0
1	3	王O衡	R112	111	203	R509				1	2019-08-16 18:10:00	2019-08-16 23:11:00	3	住院到病房				0	38.9	163	23			4	5	6	95	301	2019-08-16	0
2	14	王O衡	R509	119	204	J180				3	2019-08-16 17:40:00	2019-08-16 21:15:00	3	住院到病房				0	37.9	139	18	119	76	4	5	6	92	215	2019-08-16	0
1	3	王O衡	R109	111	205	R143	R509			2	2019-08-16 16:01:00	2019-08-16 23:09:00	1	出院回家				0	39.7	161	21			4	5	6	98	428	2019-08-16	0
2	2	王O衡	B084	101	201	R509				2	2019-08-16 15:30:00	2019-08-16 17:36:00	3	住院到病房				0	37.4	166	26			4	5	6	96	126	2019-08-16	0
1	2	王O衡	J189	110	202	R509				3	2019-08-16 14:42:00	2019-08-16 16:57:00	3	住院到病房	2019081635893280	1134020019	醫療財團法人羅許基金會羅東博愛醫院	1	38.5	146	25			4	5	6	96	135	2019-08-16	0
1	1	王O衡	M303	113	205	R509				2	2019-08-16 13:02:00	2019-08-16 15:11:00	3	住院到病房	2019081680599790	1532100049	聯新國際醫院	1	37	165	25			4	5	6	97	129	2019-08-16	0
1	4	王O衡	R509	119	204					3	2019-08-16 12:50:00	2019-08-16 14:25:00	1	出院回家				0	36.8	114	22			4	5	6	94	95	2019-08-16	0
2	4	王O衡	B085	101	201					2	2019-08-16 12:32:00	2019-08-16 13:24:00	1	出院回家	2019081650575460	3532014399	吳鎮宇親子耳鼻喉科診所	1	36.3	156	25			4	5	6	97	52	2019-08-16	0
2	17	王O衡	L500	112	205					3	2019-08-16 11:22:00	2019-08-16 11:59:00	1	出院回家				0	37.4	92	17	126	96	4	5	6	98	37	2019-08-16	0
2	8	王O衡	J209	110	202	J309	R509			3	2019-08-16 10:27:00	2019-08-16 11:29:00	1	出院回家				0	38	102	15	121	77	4	5	6	97	62	2019-08-16	0
2	3	王O衡	R509	119	204					3	2019-08-16 09:51:00	2019-08-16 17:24:00	1	出院回家				0	38.1	149	22			4	5	6	94	453	2019-08-16	0
1	1	王O衡	R509	119	204					1	2019-08-16 08:37:00	2019-08-16 10:16:00	1	出院回家				0	39.2	199	22			4	5	6	95	99	2019-08-16	0
2	9	王O衡	K5900	111	205	R109				3	2019-08-16 08:22:00	2019-08-16 10:51:00	1	出院回家				0	35.6	131	19	137	94	4	5	6	98	149	2019-08-16	0
2	5	王O衡	A09	101	203					3	2019-08-12 18:47:00	2019-08-13 00:26:00	1	出院回家				0	36.8	103	26			4	5	6	96	339	2019-08-12	0
2	2	王O衡	J330	110	205					3	2019-08-12 18:05:00	2019-08-12 19:20:00	1	出院回家		3532060604	懷德耳鼻喉科診所	0	36.8	123	18			4	5	6	98	75	2019-08-12	0
1	12	王O衡	R064	105	205					4	2019-08-12 18:03:00	2019-08-12 19:48:00	1	出院回家				0	37.5	80	16	115	68	4	5	6	99	105	2019-08-12	0
2	4	王O衡	R509	119	204					3	2019-08-12 16:30:00	2019-08-12 18:32:00	1	出院回家				0	38.9	142	24			4	5	6	95	122	2019-08-12	0
1	7	王O衡	J101	110	205	R509				2	2019-08-12 15:16:00	2019-08-12 20:18:00	1	出院回家				0	36.3	150	22	117	87	4	5	6	96	302	2019-08-12	0
2	2	王O衡	R509	119	204					3	2019-08-12 14:36:00	2019-08-12 21:42:00	1	出院回家		3532072506	微笑親子耳鼻喉科診所	0	37.7	135	24			4	5	6	95	426	2019-08-12	0
2	4	王O衡	I471	109	205	J180	R509			2	2019-08-12 13:49:00	2019-08-12 18:42:00	1	出院回家				0	37.7	232	24			4	5	6	97	293	2019-08-12	0
1	0	王O衡	J069	110	201					3	2019-08-12 13:31:00	2019-08-12 16:09:00	1	出院回家		3531063629	志銘小兒科診所	0	37.4	148	33			4	5	6	98	158	2019-08-12	0
1	2	王O衡	S53032A	120	205					3	2019-08-12 12:45:00	2019-08-12 13:16:00	1	出院回家				0	36.3	118	25			4	5	6	98	31	2019-08-12	0
1	5	王O衡	J189	110	202					3	2019-08-12 11:32:00	2019-08-13 13:37:00	3	住院到病房		3532016311	德康診所	0	37.4	128	25			4	5	6	97	1565	2019-08-12	0
2	3	王O衡	K529	111	203	R509				3	2019-08-12 11:19:00	2019-08-13 12:01:00	3	住院到病房				0	38.6	145	25			4	5	6	96	1482	2019-08-12	0
[truncated: 4,541 more rows]
